# Supplementary material for: Mechanistic insights into the aggregation pathway of the patient-derived immunoglobulin light chain variable domain protein FOR005
Source: Nat Commun. 2023 Jun 23;14:3755. doi: 10.1038/s41467-023-39280-0 (PMC10290123; doi:10.1038/s41467-023-39280-0)
Supplement: Supplementary file 3 — Source data [file 41467_2023_39280_MOESM3_ESM.xlsx]

## Sheet: fig-1A
Fig-1A ThT
days	FOR005			R49G			GL
	replicate 1	replicate 2	replicate 3	replicate 1	replicate 2	replicate 3	replicate 1	replicate 2	replicate 3
0	807	491	524	510	1138	1178	1492	1490	1289
0.0208333	560	352	408	45	930	1057	1958	1984	1787
0.0416667	429	172	189	71	982	1089	2252	2260	2089
0.0625	324	56	130	0	955	37258	2421	2473	2286
0.0833333	253	0	0	149	967	120174	2518	2618	2372
0.104167	244	88	64	152297	78648	160873	2699	2737	2564
0.125	204	110	52	239582	128118	173095	2849	2865	2686
0.145833	164	9270	12850	250140	149577	181455	2997	3002	2810
0.166667	92	29821	27309	250142	147797	184822	3091	3098	2916
0.1875	89	43605	39117	250142	159944	187202	3149	3161	2975
0.208333	450	54297	49578	250141	165106	188642	3183	3223	3044
0.229167	16412	63634	58523	250142	169218	190296	3289	3336	3153
0.25	26645	71069	65905	250142	171079	190505	3396	3405	3217
0.270833	33794	77988	72226	250141	171877	190908	3372	3423	3236
0.291667	39628	84516	78380	250138	172391	190825	3461	3418	3302
0.3125	44196	89753	84541	250143	173928	191794	3526	3547	3395
0.333333	49519	94700	90394	250142	174014	192807	3548	3579	3420
0.354167	54576	99679	96130	250139	173472	192182	3579	3626	3463
0.375	58859	105324	100939	250140	173739	192484	3645	3662	3538
0.395833	62838	112009	106070	250135	173415	192179	3627	3665	3546
0.416667	66836	117506	111846	250142	174195	192200	3644	3680	3555
0.4375	70818	122626	117102	250140	174701	192320	3768	3774	3661
0.458333	74687	126070	122001	250134	174941	193058	3776	3809	3715
0.479167	77923	128569	125601	250141	174019	191807	3775	3849	3687
0.5	81563	131581	129872	250135	173648	190971	3788	3828	3689
0.520833	84347	133502	132679	250136	174157	192477	3881	3893	3837
0.541667	87017	136558	135395	250137	173772	191155	3869	3873	3772
0.5625	89368	139017	135260	250137	174951	191748	3944	3930	3809
0.583333	91029	139844	137121	250136	174222	191105	3880	3941	3850
0.604167	92967	142027	139258	250132	173933	190570	3934	3972	3863
0.625	94621	144960	141362	250127	174829	191704	4008	4015	3921
0.645833	95889	146694	141722	250133	173774	190966	3989	4052	3965
0.666667	91038	148971	143677	250129	174223	191199	4072	4100	3988
0.6875	101690	149827	145740	250130	174305	191425	4101	4136	4006
0.708333	101473	151193	146404	250123	174040	191100	4084	4094	4011
0.729167	101173	152611	147894	250124	174056	191055	4107	4125	4040
0.75	101199	153832	147297	250123	174003	190890	4084	4132	4028
0.770833	107319	154747	141908	250124	174378	191312	4165	4198	4123
0.791667	109074	154228	148148	250120	174288	190964	4211	4219	4107
0.8125	111619	155655	148853	250122	173693	190870	4178	4189	4077
0.854167	112706	155828	147018	250120	174228	190288	4197	4217	4150
0.833333	113504	157048	149722	250115	174269	190564	4224	4225	4131
0.875	114189	157692	155104	250113	174255	191615	4217	4254	4186
0.895833	116242	159089	159158	250111	173613	190869	4190	4232	4190
0.916667	116993	159022	160100	250106	174457	191386	4342	4298	4223
0.9375	117035	158261	162123	250109	174294	191333	4271	4329	4243
0.958333	117869	159312	163817	250110	173457	189961	4264	4332	4206
0.979167	119603	161819	164563	250105	173804	190676	4287	4345	4235
1	119176	161980	165081	250100	173962	189828	4317	4366	4293
1.02083	119128	162819	166482	250095	173719	190406	4281	4314	4269
1.04167	120247	163682	166680	250095	173679	190080	4327	4366	4323
1.0625	120542	164571	167188	250097	174033	190278	4358	4387	4318
1.08333	120809	164701	167727	250095	173832	190251	4342	4391	4287
1.10417	121734	165156	168413	250092	173388	189824	4305	4367	4295
1.125	121103	165567	166261	250089	174197	190180	4430	4440	4319
1.14583	121070	166298	167091	250084	173719	190225	4393	4406	4352
1.16667	121307	166547	166914	250083	173494	190200	4414	4574	4332
1.1875	121243	166314	169043	250088	173314	189954	4388	4706	4380
1.20833	121524	167250	170022	250079	173052	189875	4397	4806	4356
1.22917	120686	167383	170505	250071	173076	190352	4386	4926	4411
1.25	122101	168354	170762	250078	173366	189780	4438	4962	4471
1.27083	122634	167931	171047	250071	173209	189530	4467	5088	4603
1.29167	122833	167566	170473	250067	173021	190003	4437	5124	4603
1.3125	124589	168378	170857	250070	172702	188822	4426	5089	4585
1.33333	124687	169110	171183	250068	172664	189263	4414	5147	4594
1.35417	124201	167923	170645	250067	173068	189337	4491	5237	4680
1.375	125374	169643	171806	250058	172214	188227	4481	5228	4693
1.39583	124872	170376	171717	250057	172802	189537	4464	5269	4761
1.41667	125168	170535	172353	250060	173098	189362	4502	5401	4824
1.4375	123568	170210	171446	250053	173149	189888	4525	5396	4825
1.45833	125038	170257	172024	250049	172403	188720	4514	5405	4830
1.47917	123903	170459	172001	250048	173224	189214	4520	5411	4894
1.5	126389	171102	172358	250047	172415	188807	4487	5495	4870
1.52083	124455	170531	171927	250044	172361	188685	4543	5457	4897
1.54167	125723	177730	172554	250045	172321	188738	4531	5494	4927
1.5625	125169	174337	172460	250043	173219	189392	4581	5566	4970
1.58333	125136	177996	172704	250033	172465	189061	4544	5564	4947
1.60417	125808	177931	172067	250029	172649	189529	4552	5657	5034
1.625	128545	171889	172385	250028	172138	188377	4534	5663	5013
1.64583	127534	179956	173567	250022	172101	189231	4544	5663	4973
1.66667	124752	181529	172161	250016	172652	190214	4590	5668	5030
1.6875	128648	181883	172770	250011	172010	188898	4543	5667	5047
1.70833	123213	183339	172807	250011	171859	189184	4533	5669	5029
1.72917	126728	184755	173379	250005	171962	189635	4531	5690	5018
1.75	129160	186180	173202	250004	172108	190331	4563	5747	5082
1.77083	129649	186780	173601	249995	171792	189700	4572	5770	5114
1.79167	130590	187354	174144	249995	172327	190539	4575	5686	5114
1.8125	130208	188304	174536	249986	171620	190940	4543	5728	5135
1.83333	126314	188225	174962	249986	172496	192063	4610	5808	5157
1.85417	129252	188197	174682	249985	172441	192177	4600	5825	5192
1.875	130357	189460	175522	249978	171433	191000	4580	5779	5090
1.89583	131469	189978	175735	249972	172765	192196	4625	5862	5177
1.91667	131935	190584	175797	249968	172293	192423	4604	5912	5202
1.9375	132102	190260	175302	249956	172888	193266	4623	5902	5254
1.95833	131973	190362	175077	249949	172462	192167	4610	5827	5184
1.97917	131810	191287	175608	249952	172072	192520	4567	5878	5222
2	131999	191229	176039	249947	172320	193032	4613	5995	5202
2.02083	131127	191912	176257	249940	172542	193604	4638	5881	5239
2.04167	129087	192206	176471	249940	172881	193864	4650	6019	5278
2.0625	131097	192360	176727	249923	172816	193670	4641	5972	5286
2.08333	130922	193108	176800	249915	172714	194230	4625	5999	5313
2.10417	131843	192275	176603	249912	172596	194294	4612	5957	5372
2.125	125671	192835	176763	249902	172615	194164	4599	5986	5307
2.14583	128829	193367	176838	249882	172300	193849	4569	5967	5294
2.16667	132386	192947	176225	249859	172886	194931	4598	5998	5318
2.1875	131354	193399	177131	249849	172094	193824	4597	5894	5331
2.20833	132582	193411	176233	249844	172435	194245	4581	5981	5333
2.22917	132436	194138	177331	249832	171602	194232	4564	5929	5378
2.25	131518	193762	176874	249824	172512	195182	4557	5986	5465
2.27083	131589	193967	176274	249817	172310	194938	4579	5980	5513
2.29167	133039	194167	176857	249816	172005	194849	4602	5976	6120
2.3125	132807	194838	177318	249820	171936	194814	4611	6034	7968
2.33333	132962	195283	177392	249809	172587	195364	4623	6047	11287
2.35417	133148	194917	177086	249808	172639	195796	4649	6060	16144
2.375	131415	194665	175690	249803	172442	195228	4632	6080	22011
2.39583	133181	194444	176479	249801	171593	194770	4590	6032	28533
2.41667	130064	195758	177433	249795	172169	195376	4604	6060	34973
2.4375	133369	195386	175832	249796	172122	196197	4643	6106	41124
2.45833	132176	195514	176835	249798	171448	194193	4647	6066	45674
2.47917	131843	196041	177142	249788	171803	195593	4663	6082	49331
2.5	131333	195703	177106	249789	172604	196514	4749	6151	52411
2.52083	132912	195944	177437	249788	171953	196412	4774	6071	54440
2.54167	131556	196104	177186	249782	172490	196432	4881	6175	56465
2.5625	133744	196796	178008	249777	172243	196102	4945	6072	57751
2.58333	133168	196221	177868	249780	172346	197296	5330	6258	59461
2.60417	128231	196641	177923	249769	171874	196403	7584	6059	59880
2.625	132132	197674	178292	249753	172426	196540	12110	6126	60941
2.64583	127210	196304	177698	249668	172688	197843	17086	6068	62022
2.66667	131245	195871	175430	248967	171341	196907	21292	5338	61627
2.6875	132010	195649	176292	248433	170894	195975	25836	4783	61406
2.70833	130308	195262	177087	248000	170139	194722	30843	4443	61680
2.72917	127655	196215	176716	247746	170306	195354	35684	4107	61390
2.75	133216	196592	176661	247583	171393	196406	41359	4142	62373
2.77083	131371	196460	177931	247507	170616	195412	46267	3966	62572
2.79167	130908	196395	177484	247489	171201	196014	50803	3976	62912
2.8125	125967	197171	178177	247440	171356	196262	54386	3894	62959
2.83333	129058	195830	177682	247451	171683	196990	58242	3959	63481
2.85417	129562	197246	178705	247442	171364	196564	60856	3935	63282
2.875	130876	196591	177622	247434	172320	197230	63417	3975	64062
2.89583	131076	196731	177772	247451	171725	195548	65180	3984	63662
2.91667	127438	197280	178860	247455	171513	196488	66765	3944	63606
2.9375	131405	196893	178276	247425	172127	197230	68512	4001	64055
2.95833	130456	197132	178299	247437	172162	197230	69322	4048	64230
2.97917	127656	198294	179101	247444	172778	197500	71165	4080	64564
3	131988	197134	178380	247451	173651	197873	72661	4067	64873
3.02083	127311	197276	178553	247434	172445	197348	72609	3964	64787
3.04167	127267	198144	178237	247427	173062	197310	73827	4011	64659
3.0625	130566	198422	178791	247462	173100	196946	74745	4005	64604
3.08333	131184	197206	178172	247432	173348	197660	75761	4143	65286
3.10417	130352	197961	179095	247480	172593	196893	76032	3961	64496
3.125	131262	197607	178552	247447	173368	197903	77237	4076	65352
3.14583	131715	198783	178506	247430	173135	197728	77477	4002	65315
3.16667	132362	198676	178765	247433	173337	197373	78952	4145	65984
3.1875	132524	198664	179070	247440	173913	198533	79643	4107	65723
3.20833	132338	198591	178715	247457	174114	198424	80058	4118	65932
3.22917	131895	198332	178949	247467	174023	197976	80808	4169	65856
3.25	125428	198738	178993	247471	174130	198214	81173	4188	65998
3.27083	128218	198292	178586	247462	174084	198197	81853	4312	66270
3.29167	128184	198774	178875	247467	173741	197866	82001	4257	65802
3.3125	130465	199040	179053	247484	174029	198691	82291	4401	66364
3.33333	131529	199177	178574	247475	173597	198756	82628	4643	66279
3.35417	131289	198826	178756	247486	174229	198143	83297	6286	66320
3.375	131830	198536	178394	247503	174781	198694	83450	8365	66429
3.39583	131558	198975	178465	247493	174305	198532	84068	10759	66285
3.41667	126391	199024	177910	247486	174740	198645	84557	13775	66625
3.4375	131138	200174	178342	247476	174321	198188	84446	17131	66577
3.45833	131238	198888	178532	247503	174382	198441	84601	21304	67062
3.47917	131752	199150	178108	247481	174481	198422	84869	25418	66806
3.5	131902	198763	177949	247470	174406	198320	84911	30250	66686
3.52083	130628	198363	178025	247509	174247	198227	85145	35797	66546
3.54167	129612	199302	178409	247509	173475	197399	85092	41614	66372
3.5625	132817	199096	177389	247512	174376	198691	86330	48397	67122
3.58333	131679	199629	178479	247511	173750	197057	85877	54690	66761
3.60417	132502	199806	177508	247493	174735	198995	86628	60777	67434
3.625	134116	199774	178864	247501	173991	197590	86470	65808	66851
3.64583	131846	199752	178124	247493	175239	199704	87414	70654	67477
3.66667	125498	199667	178362	247496	174561	198574	87158	73863	67163
3.6875	127012	204758	177759	247506	175061	198996	87290	76628	67202
3.70833	126598	201265	174629	247530	174528	195157	86437	78713	67880
3.72917	132405	201971	176330	247465	175884	197156	86349	79263	68032
3.75	135542	201849	176205	247412	176610	197077	83236	80361	68820
3.77083	136567	201361	174972	247414	176232	195796	86372	80607	67819
3.79167	137607	201289	173737	247362	176479	194437	87357	81144	68289
3.8125	140066	201989	174769	247342	177712	195187	88287	82335	70085
3.83333	141209	201950	175464	247303	178995	196147	89637	83420	66983
3.85417	142756	202257	175863	247264	179773	196396	90408	85673	66999
3.875	139199	202757	175960	247225	180869	197520	91522	86003	68132
3.89583	142584	202727	175599	247216	180812	196716	91531	85810	67615
3.91667	143964	202969	174204	247207	180261	194286	91605	86408	67486
3.9375	146753	204244	176376	247140	181895	196633	92818	87586	67956
3.91667	146663	203613	174148	247146	181300	194506	93020	87129	67591
3.9375	148648	205386	175286	247105	182353	195730	93644	88057	68386
3.95833	148547	205509	174499	247115	182382	194782	93842	88085	68111
3.97917	150939	206969	176236	247085	184313	196818	94665	88981	68916
4	152156	208180	176477	247074	184432	197086	95537	89451	69166
4.02083	147310	209387	175828	247033	184302	195577	95935	89890	69262
4.04167	152025	210216	176371	246999	185294	196004	97105	90591	69580
4.0625	153637	210453	175963	247015	185276	195026	97136	90296	69541
4.08333	155320	211203	176679	246990	185984	195971	97656	90791	70065
4.10417	156971	212596	177179	246931	187257	197524	98695	91679	70892
4.125	157543	211862	175242	246966	186396	195161	98635	91362	69983
4.14583	158281	212804	175283	246936	186004	195063	98791	91370	70333
4.16667	158569	212710	175312	246965	186374	194256	98991	91162	70257
4.1875	160149	213831	175628	246926	187600	194998	100168	92053	70747
4.20833	160854	214910	176339	246949	187956	195540	100191	91878	70641
4.22917	160368	214654	175957	246915	187969	195229	100265	91906	70597
4.25	161780	215807	174442	246891	188101	194488	100887	92471	70954
4.27083	162027	216109	174749	246893	188008	194627	100932	92727	71040
4.29167	162704	216131	175140	246884	188296	194123	101145	92741	71062
4.3125	163006	216144	174418	246868	187808	193859	101474	92556	71184
4.33333	164256	216688	174174	246874	188538	194302	102145	92979	71477
4.35417	164659	216926	173733	246848	188829	193950	102150	93212	71635
4.375	165203	217021	175885	246850	189464	194964	102271	93080	71314
4.39583	166054	217287	174431	246836	189620	194664	102670	93109	71437
4.41667	166276	217503	173485	246837	189365	194434	103277	93445	72024
4.4375	166811	217782	177793	246838	190595	194240	103705	93640	71791
4.45833	166737	217394	171405	246799	189339	193253	104601	93617	71895
4.47917	167624	217423	175328	246776	190228	194047	104469	94326	72405
4.5	168467	218051	175659	246772	190310	193856	104757	93923	72311
4.52083	168518	217481	174582	246789	190183	193525	105069	93877	72231
4.54167	169714	218079	171348	246763	191473	194261	105559	94275	72591
4.5625	170387	218242	175942	246774	191611	194096	106049	94728	72578
4.58333	170812	218500	175199	246721	192049	194545	107121	94903	73315
4.60417	171557	218788	174661	246748	191648	193916	107253	94897	72855
4.625	172171	219313	171404	246713	192607	194109	108025	95417	73597
4.64583	172999	219738	177531	246706	192909	194453	108710	95371	73354
4.66667	173951	219943	171004	246708	194434	196237	109691	96289	74112
4.6875	174125	219776	177690	246698	193343	194405	109866	95606	73652
4.70833	173688	219469	177725	246675	193199	194565	110100	96022	73861
4.72917	175801	220402	176846	246652	194669	195535	110540	97441	74639
4.75	176221	221051	174242	246644	195231	195786	111162	97672	74692
4.77083	177703	221242	174179	246642	196005	196946	111696	98078	74867
4.79167	177368	221224	171785	246650	195317	195328	112037	98208	74642
4.8125	179015	222129	172629	246604	197164	197986	112913	98877	75658
4.83333	177421	220331	170108	246632	194590	194345	112209	97828	74311
4.85417	177695	220343	171216	246644	194784	194534	112592	97784	74582
4.875	179289	221544	171329	246593	195693	195626	113096	98544	75371
4.89583	179460	221410	170805	246593	195747	195364	113217	98605	75439
4.91667	180035	221713	172608	246611	196186	195029	114416	98725	75352
4.9375	179963	220777	174629	246600	195911	194489	113685	98513	75128
4.95833	180341	221031	173858		196613	194774	113819	98605	75202
4.97917	181074	221375	171654		197043	195296	115216	99526	75891
5	182093	220719	171724		197608	196193	115207	99187	75559
5.02083	182299	219517	172479		196099	194473	114689	98620	75488
5.04167	183663	220560	175151		198139	197106	115753	99475	76134
5.0625	184312	221588	175868		198382	197121	116029	99862	76342
5.08333	184745	221724	178986		197890	195686	116747	99557	76393
5.10417	186177	222409	178949		199323	197499	117087	100191	76733
5.125	186047	222491	174556		198781	195716	117934	100267	76806
5.14583	185890	221974	170848		198187	196147	117325	99971	76756
5.16667	186925	222213	172367		199193	196855	117711	99885	76616
5.1875	187515	221950	177071		199422	196257	118043	100194	76833
5.20833	188255	222466	178721		199526	197185	118214	100238	77055
5.22917	187931	222358	178727		198850	194976	118511	100534	77022
5.25	187629	221922	179118		198617	195183	118417	100382	77125
5.27083	188392	222295	178082		198681	195047	118718	100411	77024
5.29167	189446	223085	174672		199134	196467	118731	100438	77365
5.3125	189574	222202	177124		199283	195651	119740	100882	77465
5.33333	189173	222652	176114		199646	195602	119850	100821	77582
5.35417	190154	222873	169415		200021	195889	120343	101176	77967
5.375	190794	223568	169161		200204	195856	120644	101458	78069
5.39583	191566	223938	171165		200341	196217	120568	100948	77796
5.41667	190675	221708	176233		199012	194413	120434	100624	77481
5.4375	190640	222006	176272		199552	194779	120822	100709	77585
5.45833	192641	223165	174954		200875	195651	121866	101347	77922
5.47917	192455	223167	168441		199686	194881	121262	100958	77759
5.5	193316	223752	170383		201056	195781	121976	101773	78420
5.52083	193330	223327	177271		200818	196517	122351	101335	78548
5.54167	194711	224184	177055		201600	196666	122864	101849	78795
5.5625	194384	223491	167515		200886	196161	122894	101551	78413
5.58333	194666	223099	170725		200766	195739	122332	101829	78884
5.60417	195629	224034	175601		201078	196331	122326	101613	78634
5.625	196946	225428	169372		202618	197139	123697	102341	79230
5.64583	193984	224092	171567		201467	196615	122918	101426	79010
5.66667	194053	224737	176584		200963	195465	123465	102088	79153
5.6875	195422	225108	173829		202098	196565	124372	101956	79019
5.70833	195926	226320	169445		202490	197202	124322	102632	79409
5.72917	197774	226209	171080		203113	197305	125378	103234	80097
5.75	197246	225805	173249		203284	197467	125366	102548	79792
5.77083	197237	225578	174092		202189	196033	125136	102561	79479
5.79167	198190	226461	175696		203136	197531	124780	102666	79814
5.8125	198420	227003	176565		203298	197368	125231	102624	79993
5.83333	198454	227517	176829		203333	197299	126041	103621	80493
5.85417	197598	227615	172455		202590	195668	125950	102590	79508
5.875	198212	226831	173549		202926	195820	126343	102707	79826
5.89583	198212	227251	173937		203092	196011	126976	103669	80376
5.91667	198563	228229	172756		203081	195910	126476	103220	80377
5.9375	198002	226610	172478		202658	195959	126354	102566	80478
5.95833	198693	228696	174175		203653	197217	127094	103408	80926
5.97917	199022	228688	174185		203689	196061	127776	103073	80264
6	198276	227177	174285		203367	196487	127500	103634	80755
6.02083	199867	227722	178793		205194	199255	127793	104150	81595
6.04167	198682	227771	175737		203318	195923	127415	103558	80669
6.0625	198493	227124	175629		203307	195489	128264	103112	80051
6.08333	200473	229104	177302		205729	197746	130356	104394	81180
6.10417	200487	229014	176974		205632	197813	129974	104126	81227
6.125	199622	229681	172249		204401	196636	129004	103983	81010
6.14583	199601	228985	173211		205000	197866	128833	104345	81763
6.16667	198963	229496	173576		203748	196276	128614	103282	80845
6.1875	201168	230036	176741		205608	198350	129583	104680	81816
6.20833	199667	228579	171713		204210	196763	129426	103616	81127
6.22917	199418	227885	170871		204218	196049	129511	103633	81083
6.25	199204	227243	170217		203223	195588	128577	103616	81103
6.27083	201312	229608	176564		205819	197663	129022	104184	81582
6.29167	202354	230565	170354		206334	198331	129911	104561	81965
6.3125	202446	229776	169390		205983	197899	129484	104290	81996
6.33333	202618	230134	172732		205785	197449	128840	104080	81723
6.35417	202625	229080	173555		205513	197421	130102	104123	81871
6.375	201862	229682	169460		205663	196661	130361	104264	81903
6.39583	203349	229958	173738		206615	198560	130636	104925	82534
6.41667	201826	229684	169386		204515	196471	129423	104326	82007
6.4375	202406	227327	171260		204012	195174	129226	104175	81730
6.45833	204679	229773	173872		205348	196798	129608	104843	82287
6.47917	205182	230632	169478		204673	196125	129437	104273	81803
6.5	200300	229849	170961		205764	196545	129734	104013	81875
6.52083	199654	229917	172323		204635	195802	129021	104455	81962
6.54167	201007	231073	171213		205449	197095	130058	105153	82678
6.5625	203216	228522	170148		205046	196337	129153	104390	82297
6.58333	203581	229859	170577		205077	195908	130042	104629	82278
6.60417	202072	230414	171162		206140	198003	130781	105063	82888
6.625	200853	230727	171608		205338	196351	129775	105018	82495
6.64583	203712	229654	171717		205936	197560	129889	104733	82966
6.66667	203184	229923	169013		205140	196520	131191	104399	82669
6.6875	205960	212294	169978		206786	198026	131553	105737	83244
6.70833	198505	211906	168251		205562	196112	130498	105078	82590
6.72917	203230	214426	168834		205478	196398	129974	104745	82661
6.75	203682	218560	170004		205760	196152	130057	104616	82411
6.77083	207042	217435	169452		205399	196336	130056	104657	82390
6.79167	203475	217842	169426		206217	196878	130790	105089	83027
6.8125	202642	218704	170552		207296	197899	130500	105304	83271
6.83333	202582	214124	170287		205413	196373	130781	104958	82960
6.85417	205731	218540	170738		206063	197091	130816	105288	83466
6.875	204216	215094	170357		206552	197671	131017	105101	82878
6.89583	201977	220286	170913		206721	197265	132017	105755	83532
6.91667	205840	217154	170305		205947	196892	130992	105154	83288
6.9375	204068	219772	165137		206519	196734	130773	105057	83504
6.95833	207107	215911	168258		205058	196016	130500	104799	83121
6.97917	205404	219220	167731		206269	196933	132268	105724	83675
7	205878	217656	169902		206038	196368	130826	105335	83479
7.02083	206387	221838	164676		206799	196915	130739	105350	83533
7.04167	207094	218488	168063		206202	196786	130636	105580	83742
7.0625	207730	220986	168200		205418	195267	130861	104409	82712
7.08333	209438	218642	172554		205979	196251	131605	105465	83592
7.10417	209998	222896	168693		206816	196692	131843	105617	83786
7.125	210007	218289	169175		206314	196465	131545	105301	83397
7.14583	209392	222260	170409		207490	197731	132088	105437	83826
7.16667	209643	221380	171582		205937	196673	131493	105453	83803
7.1875	209484	220729	174781		206396	196943	131380	105448	83569
7.20833	210549	222934	175935		207480	198252	131789	105570	83892
7.22917	207389	220025	173178		207651	197616	132837	105899	84123
7.25	206796	220089	169096		206529	196768	132069	105268	83754
7.27083	206137	221218	171439		207476	196450	133029	105790	83646
7.29167	205318	220603	168560		206011	196524	133005	105500	83915
7.3125	203257	220393	166465		206028	196221	132602	105249	83848
7.33333	202315	222137	171749		208499	198484	134079	106427	84573
7.35417	201852	221795	167992		206728	196496	132736	105854	83880
7.375	205069	220864	176007		207961	199021	132954	105984	84600
7.39583	205995	219987	169014		207284	196528	133786	105818	83938
7.41667	206659	217493	166667		205939	195672	132355	105419	83935
7.4375	209276	214141	169795		206792	196891	133018	105801	84301
7.45833	211456	215850	173382		207932	198225	133172	105806	84421
7.47917	211196	218365	173822		206882	197114	133057	105600	84306
7.5	211236	219891	176138		207907	197081	133051	106729	84556
7.52083	203224	215656	161864		207146	198015	132602	105629	84694
7.54167	207843	214513	171222		207907	198015	133573	105906	84721
7.5625	211447	197510	174189		206088	196099	133173	105757	84157
7.58333	204767	215678	169287		207367	197692	133260	105717	84396
7.60417	203112	224162	174486		206114	196006	133029	105425	83831
7.625	206357	231710	174363		206881	196408	132572	105923	84355
7.64583	211183	238478	166264		207752	197874	133109	105945	84682

## Sheet: fig-1C
Fig-1 C DLS
FOR005						R49G						GL
	day 1		day 3		day 7		day 1		day 3		day 7		day 1		day 3		day 7
Radius(nm)	% Mass	Radius(nm)	% Mass	Radius(nm)	% Mass	Radius(nm)	% Mass	Radius(nm)	% Mass	Radius(nm)	% Mass	Radius(nm)	% Mass	Radius(nm)	% Mass	Radius(nm)	% Mass
0.0262182	0	0.0262182	0	0.0262182	0	0.0262182	0	0.0262182	0	0.0262182	0	0.0262182	0	0.0262182	0	0.0262182	0
0.0332488	0	0.0332488	0	0.0332488	0	0.0332488	0	0.0332488	0	0.0332488	0	0.0332488	0	0.0332488	0	0.0332488	0
0.0421648	0	0.0421648	0	0.0421648	0	0.0421648	0	0.0421648	0	0.0421648	0	0.0421648	0	0.0421648	0	0.0421648	0
0.0534717	0	0.0534717	0	0.0534716	0	0.0534717	0	0.0534717	0	0.0534717	0	0.0534717	0	0.0534717	0	0.0534717	0
0.0678106	0	0.0678106	0	0.0678106	0	0.0678106	0	0.0678106	0	0.0678106	0	0.0678106	0	0.0678106	0	0.0678106	0
0.0859947	0	0.0859947	0	0.0859947	0	0.0859947	0	0.0859947	0	0.0859947	0	0.0859947	0	0.0859947	0	0.0859947	0
0.109055	0	0.109055	0	0.109055	0	0.109055	0	0.109055	0	0.109055	0	0.109055	0	0.109055	0	0.109055	0
0.138299	0	0.138299	0	0.138299	0	0.138299	0	0.138299	0	0.138299	0	0.138299	0	0.138299	0	0.138299	0
0.175385	0	0.175385	0	0.175386	0	0.175385	0	0.175385	0	0.175385	0	0.175385	0	0.175385	0	0.175385	0
0.222416	0	0.222416	0	0.222417	0	0.222416	0	0.222416	0	0.222416	0	0.222416	0	0.222416	0	0.222416	0
0.282059	0	0.282059	0	0.282059	0	0.282059	0	0.282059	0	0.282059	0	0.282059	0	0.282059	0	0.282059	0
0.357696	0	0.357696	0	0.357697	0	0.357696	0	0.357696	0	0.357696	0	0.357696	0	0.357696	0	0.357696	0
0.453616	0	0.453616	0	0.453615	0	0.453616	3.63485	0.453616	0	0.453616	0	0.453616	0	0.453616	0	0.453616	0
0.575257	11.5747	0.575257	0	0.575257	0	0.575257	20.4272	0.575257	0	0.575257	0	0.575257	18.4683	0.575257	0	0.575257	0
0.729517	21.5671	0.729517	0	0.729517	0	0.729517	25.0586	0.729517	0	0.729517	0	0.729517	26.6273	0.729517	0	0.729517	0
0.925144	22.9007	0.925144	0	0.925144	0	0.925144	20.8126	0.925144	0	0.925144	0	0.925144	22.636	0.925144	0	0.925144	0
1.17323	18.4216	1.17323	0	1.17323	0	1.17323	14.0782	1.17323	0	1.17323	0	1.17323	15.1364	1.17323	0	1.17323	0
1.48784	12.3388	1.48784	0	1.48784	0	1.48784	8.27811	1.48784	0	1.48784	0	1.48784	8.76116	1.48784	9.83642	1.48784	0
1.88682	7.15926	1.88682	0	1.88682	0	1.88682	4.34759	1.88682	0	1.88682	0	1.88682	4.57523	1.88682	84.4113	1.88682	45.2793
2.39279	3.6457	2.39279	0	2.39279	0	2.39279	2.05632	2.39279	0	2.39279	0	2.39279	2.19779	2.39279	5.75044	2.39279	44.8448
3.03444	1.61436	3.03444	0	3.03444	0	3.03444	0.86956	3.03444	0	3.03444	0	3.03444	0.978126	3.03444	0	3.03444	7.5372
3.84815	0.595113	3.84815	0	3.84815	0	3.84815	0.319113	3.84815	0	3.84815	0	3.84815	0.402169	3.84815	0	3.84815	0
4.88007	0.160338	4.88007	96.6504	4.88006	0	4.88007	0.0937735	4.88007	80.8519	4.88007	5.14281	4.88007	0.150366	4.88007	0	4.88007	0
6.1887	0.0188453	6.1887	3.33821	6.1887	57.5008	6.1887	0.0170991	6.1887	19.125	6.1887	39.1922	6.1887	0.0490934	6.1887	0	6.1887	0
7.84826	0	7.84826	0	7.84826	0	7.84826	0	7.84826	0	7.84826	0	7.84826	0.0126186	7.84826	0	7.84826	0
9.95284	0	9.95284	0	9.95285	0	9.95284	0	9.95284	0	9.95284	0	9.95284	0.00181748	9.95284	0	9.95284	0
12.6218	0	12.6218	0	12.6218	0	12.6218	0	12.6218	0	12.6218	0	12.6218	0	12.6218	0	12.6218	0
16.0064	0	16.0064	0	16.0065	0	16.0064	0	16.0064	0	16.0064	0	16.0064	0	16.0064	0	16.0064	0
20.2987	0	20.2987	0	20.2988	0	20.2987	0	20.2987	0	20.2987	0	20.2987	0	20.2987	0	20.2987	0
25.742	0	25.742	0	25.7419	0	25.742	0	25.742	0	25.742	0	25.742	0	25.742	0	25.742	0
32.645	0	32.645	0	32.645	0	32.645	0	32.645	0	32.645	0	32.645	0	32.645	0	32.645	0
41.399	0	41.399	0	41.399	0	41.399	0	41.399	0	41.399	0	41.399	0	41.399	0	41.399	0
52.5005	0	52.5005	0	52.5005	0	52.5005	0	52.5005	0	52.5005	0	52.5005	0	52.5005	0	52.5005	0
66.579	0	66.579	0	66.579	0	66.579	0	66.579	0	66.579	0	66.579	0	66.579	0	66.579	0
84.4328	0	84.4328	0	84.4328	0	84.4328	0	84.4328	0	84.4328	0	84.4328	0	84.4328	0.00169434	84.4328	0.00468444
107.074	0	107.074	0	107.074	0	107.074	0	107.074	0	107.074	0	107.074	0	107.074	0.000148276	107.074	0.00968764
135.787	0	135.787	0	135.787	0	135.787	0	135.787	0	135.787	0	135.787	0	135.787	0	135.787	0
172.2	0	172.2	0	172.2	0	172.2	0	172.2	0.00512175	172.2	0	172.2	0	172.2	0	172.2	0
218.377	0	218.377	0.00124589	218.377	7.85374	218.377	0	218.377	0.00772802	218.377	2.50461	218.377	0	218.377	0	218.377	0
276.937	0	276.937	0.00538159	276.936	12.9232	276.937	0	276.937	0.00559263	276.937	30.5976	276.937	0	276.937	0	276.937	0
351.2	0	351.2	0.00344531	351.2	18.1785	351.2	0	351.2	0.00292361	351.2	22.5628	351.2	0	351.2	0	351.2	0.012553
445.377	0	445.377	0.00114956	445.377	3.54372	445.377	0	445.377	0.00121789	445.377	0	445.377	0	445.377	0	445.377	0.254779
564.809	4.2456e-05	564.809	0.000153673	564.806	0	564.809	1.7694e-05	564.809	0.000403145			564.809	0	564.809	0	564.809	0.415458
716.268	0.000239098	716.268	0			716.268	8.83712e-05	716.268	9.50135e-05			716.268	0	716.268	0	716.268	0.668586
908.342	0.000419677					908.342	0.000186253	908.342	9.73072e-06			908.342	0	908.342	7.44458e-08	908.342	0.622371
1151.92	0.000525858					1151.92	0.000311587	1151.92	0			1151.92	0	1151.92	3.94447e-07	1151.92	0.350591
1460.82	0.000490083					1460.82	0.000416712					1460.82	0	1460.82	6.26935e-08	1460.82	0
1852.55	0.000446076					1852.55	0.000553907					1852.55	0	1852.55	0
2349.33	0.000403201					2349.33	0.000642148					2349.33	0
2979.33	0.000444486					2979.33	0.000659156					2979.33	7.02089e-05
3778.26	0.000380748					3778.26	0.000396794					3778.26	0.000114325
4791.44	0					4791.44	0.000792072					4791.44	0.000401811
						6076.3	0.000843533					6076.3	0.000631767
						7705.72	0.0012026					7705.72	0.00121181
						9772.08	0.000920694					9772.08	0.00117868
						12392.6	0					12392.6	0

## Sheet: fig-1D
Fig. 1D CD
	Germline			FOR005			R49G
Wavelength (nm)	day1	day 3	day 7	day1	day 3	day 7	day1	day 3	day 7
	CD [mdeg]	CD [mdeg]	CD [mdeg]	CD [mdeg]	CD [mdeg]	CD [mdeg]	CD [mdeg]	CD [mdeg]	CD [mdeg]
260	-0.457272	-0.537775	-0.625059	-0.56347	-0.272683	-0.422512	-0.408593	-0.476236	-0.743356
259.9	-0.452899	-0.539073	-0.63022	-0.56026	-0.274351	-0.424361	-0.408059	-0.478201	-0.746161
259.8	-0.44773	-0.540048	-0.634673	-0.556795	-0.276006	-0.425775	-0.406904	-0.479621	-0.748173
259.7	-0.443424	-0.540525	-0.639039	-0.553176	-0.277422	-0.426191	-0.405326	-0.48124	-0.749945
259.6	-0.439106	-0.541255	-0.642456	-0.549368	-0.280517	-0.426958	-0.403705	-0.482205	-0.75151
259.5	-0.435917	-0.541031	-0.64416	-0.54715	-0.283717	-0.426362	-0.402352	-0.483285	-0.752031
259.4	-0.432094	-0.541924	-0.644339	-0.544252	-0.287514	-0.425102	-0.401652	-0.48469	-0.751233
259.3	-0.42837	-0.542692	-0.644461	-0.542118	-0.291836	-0.423815	-0.401033	-0.486585	-0.749538
259.2	-0.423848	-0.543783	-0.644951	-0.539133	-0.295603	-0.422479	-0.399058	-0.488139	-0.747054
259.1	-0.419905	-0.544941	-0.644209	-0.536697	-0.299466	-0.420506	-0.398346	-0.490473	-0.745331
259	-0.415617	-0.545373	-0.642225	-0.534709	-0.303696	-0.418499	-0.397243	-0.492244	-0.744703
258.9	-0.412883	-0.545343	-0.640941	-0.532779	-0.308221	-0.415929	-0.395474	-0.494311	-0.744343
258.8	-0.410685	-0.546297	-0.639314	-0.531118	-0.312731	-0.413581	-0.393818	-0.494966	-0.742941
258.7	-0.408423	-0.546035	-0.638212	-0.528685	-0.316557	-0.410371	-0.392228	-0.496288	-0.74262
258.6	-0.406492	-0.544704	-0.637449	-0.525796	-0.320662	-0.407603	-0.390424	-0.499009	-0.743055
258.5	-0.404142	-0.543732	-0.636372	-0.523415	-0.324906	-0.405261	-0.388799	-0.50229	-0.745671
258.4	-0.403206	-0.543147	-0.635741	-0.521934	-0.328227	-0.403464	-0.386347	-0.505281	-0.748774
258.3	-0.400683	-0.542205	-0.635816	-0.520279	-0.330515	-0.401416	-0.38242	-0.506651	-0.753263
258.2	-0.398884	-0.541739	-0.636369	-0.517768	-0.330536	-0.397013	-0.379137	-0.506427	-0.757157
258.1	-0.397161	-0.540189	-0.636294	-0.515845	-0.330713	-0.393552	-0.376272	-0.505341	-0.761437
258	-0.396305	-0.536696	-0.635576	-0.51492	-0.3327	-0.390264	-0.375256	-0.503867	-0.764693
257.9	-0.396169	-0.534449	-0.633613	-0.515104	-0.33599	-0.388885	-0.37619	-0.502957	-0.768435
257.8	-0.397975	-0.532107	-0.632009	-0.517344	-0.338171	-0.385929	-0.377624	-0.504907	-0.771631
257.7	-0.400132	-0.531846	-0.630753	-0.520401	-0.340917	-0.384289	-0.379914	-0.506867	-0.771891
257.6	-0.401759	-0.530961	-0.628339	-0.524039	-0.344043	-0.382921	-0.380569	-0.508119	-0.771214
257.5	-0.403063	-0.531599	-0.625237	-0.52907	-0.347015	-0.382155	-0.381164	-0.509717	-0.768879
257.4	-0.406548	-0.531804	-0.62105	-0.535185	-0.351464	-0.381799	-0.381408	-0.511214	-0.766244
257.3	-0.410788	-0.532586	-0.618303	-0.540851	-0.355229	-0.3818	-0.380537	-0.513796	-0.764974
257.2	-0.414403	-0.535434	-0.613243	-0.546116	-0.359155	-0.383037	-0.379352	-0.516708	-0.764294
257.1	-0.418478	-0.537357	-0.610046	-0.551151	-0.361203	-0.3836	-0.378529	-0.521782	-0.764062
257	-0.421655	-0.539884	-0.60819	-0.554676	-0.363683	-0.385253	-0.376738	-0.524685	-0.764825
256.9	-0.425965	-0.541142	-0.606553	-0.557432	-0.366285	-0.388769	-0.374434	-0.526595	-0.767735
256.8	-0.430277	-0.5418	-0.60556	-0.55916	-0.367881	-0.392794	-0.373383	-0.52831	-0.772558
256.7	-0.43602	-0.541572	-0.605433	-0.561714	-0.368655	-0.397617	-0.375382	-0.529873	-0.780011
256.6	-0.440535	-0.541483	-0.606068	-0.561416	-0.37019	-0.40404	-0.376388	-0.530026	-0.787084
256.5	-0.445371	-0.543157	-0.609427	-0.559533	-0.373074	-0.411935	-0.378808	-0.53131	-0.792444
256.4	-0.449599	-0.545763	-0.613473	-0.559447	-0.376719	-0.42071	-0.380843	-0.531868	-0.797824
256.3	-0.45162	-0.548885	-0.617831	-0.557904	-0.380516	-0.42924	-0.383534	-0.534638	-0.805064
256.2	-0.452172	-0.553653	-0.622678	-0.556809	-0.385028	-0.438919	-0.387086	-0.537586	-0.811253
256.1	-0.453482	-0.558948	-0.628435	-0.556094	-0.390245	-0.447858	-0.391188	-0.539048	-0.816981
256	-0.45581	-0.564909	-0.635532	-0.555414	-0.397259	-0.455347	-0.39626	-0.541597	-0.821037
255.9	-0.457181	-0.57008	-0.641471	-0.553943	-0.403765	-0.461485	-0.402273	-0.544708	-0.823632
255.8	-0.458569	-0.575297	-0.647441	-0.55348	-0.411248	-0.466833	-0.408364	-0.550569	-0.826478
255.7	-0.459745	-0.580948	-0.651462	-0.554883	-0.418653	-0.471994	-0.414489	-0.558365	-0.82815
255.6	-0.461323	-0.587667	-0.653682	-0.555179	-0.426523	-0.475817	-0.419432	-0.56588	-0.82897
255.5	-0.464429	-0.59372	-0.655624	-0.556307	-0.433086	-0.479396	-0.422219	-0.573854	-0.829631
255.4	-0.468265	-0.598199	-0.6564	-0.555968	-0.438527	-0.482353	-0.424297	-0.580955	-0.829426
255.3	-0.472305	-0.602728	-0.65564	-0.555703	-0.443663	-0.485029	-0.426349	-0.586588	-0.830216
255.2	-0.477153	-0.60435	-0.652997	-0.555779	-0.447474	-0.48812	-0.428013	-0.591713	-0.83212
255.1	-0.481488	-0.60704	-0.650204	-0.557077	-0.449763	-0.491284	-0.428344	-0.596114	-0.834431
255	-0.487063	-0.608217	-0.648036	-0.558344	-0.45039	-0.492231	-0.42977	-0.598749	-0.837331
254.9	-0.491209	-0.609345	-0.648786	-0.55773	-0.449611	-0.492242	-0.433333	-0.601762	-0.840879
254.8	-0.494794	-0.6097	-0.649019	-0.558911	-0.450218	-0.491537	-0.440749	-0.604375	-0.844978
254.7	-0.497673	-0.610669	-0.653053	-0.560102	-0.451114	-0.490572	-0.449829	-0.605912	-0.847982
254.6	-0.499497	-0.611997	-0.658208	-0.562426	-0.452996	-0.491235	-0.458552	-0.605518	-0.849993
254.5	-0.501366	-0.614868	-0.664888	-0.565746	-0.454893	-0.492703	-0.46874	-0.607802	-0.852613
254.4	-0.502652	-0.617983	-0.67287	-0.568657	-0.456877	-0.492211	-0.478997	-0.611201	-0.853821
254.3	-0.504868	-0.620878	-0.680651	-0.570797	-0.461439	-0.491165	-0.487668	-0.614521	-0.854611
254.2	-0.505454	-0.623157	-0.687347	-0.571904	-0.4681	-0.488796	-0.495331	-0.619494	-0.854684
254.1	-0.507871	-0.624565	-0.695581	-0.574804	-0.473446	-0.486472	-0.501929	-0.62383	-0.855159
254	-0.510477	-0.624958	-0.703034	-0.578774	-0.475482	-0.483673	-0.506367	-0.626707	-0.855586
253.9	-0.512439	-0.624511	-0.710058	-0.581494	-0.475781	-0.481807	-0.511173	-0.630168	-0.856517
253.8	-0.51604	-0.623099	-0.71704	-0.586102	-0.476093	-0.480461	-0.514654	-0.632008	-0.855749
253.7	-0.521293	-0.62069	-0.721228	-0.591038	-0.476701	-0.478958	-0.516701	-0.633369	-0.854858
253.6	-0.526097	-0.617577	-0.724468	-0.59658	-0.477047	-0.477654	-0.518368	-0.636475	-0.855618
253.5	-0.530338	-0.615781	-0.726927	-0.603668	-0.47565	-0.478369	-0.520615	-0.637735	-0.858737
253.4	-0.53485	-0.615328	-0.729841	-0.611019	-0.474675	-0.482085	-0.522329	-0.638418	-0.860175
253.3	-0.539815	-0.616455	-0.729954	-0.619832	-0.473893	-0.486412	-0.525253	-0.639667	-0.861914
253.2	-0.545668	-0.619159	-0.729778	-0.628789	-0.475306	-0.490824	-0.527425	-0.640883	-0.864411
253.1	-0.55103	-0.620662	-0.730848	-0.636945	-0.475641	-0.494762	-0.528588	-0.642136	-0.868861
253	-0.555508	-0.624062	-0.732203	-0.644241	-0.476343	-0.499015	-0.530994	-0.646107	-0.874742
252.9	-0.558884	-0.627258	-0.735656	-0.65209	-0.475557	-0.502466	-0.533549	-0.6506	-0.881268
252.8	-0.561624	-0.631137	-0.739252	-0.65927	-0.47442	-0.50754	-0.535857	-0.654524	-0.886045
252.7	-0.563363	-0.635829	-0.743297	-0.665513	-0.474319	-0.509526	-0.538892	-0.660013	-0.889819
252.6	-0.566497	-0.641458	-0.748415	-0.670806	-0.475323	-0.510543	-0.543468	-0.66746	-0.894063
252.5	-0.567596	-0.648181	-0.754096	-0.673046	-0.476713	-0.513768	-0.547301	-0.67552	-0.897736
252.4	-0.569445	-0.65416	-0.756621	-0.675121	-0.47888	-0.517502	-0.550707	-0.682753	-0.901611
252.3	-0.571676	-0.660594	-0.759246	-0.677021	-0.482718	-0.521528	-0.552081	-0.690076	-0.904614
252.2	-0.5747	-0.665066	-0.760249	-0.680443	-0.485669	-0.524662	-0.552384	-0.697533	-0.907751
252.1	-0.577551	-0.670581	-0.759248	-0.683079	-0.488434	-0.527053	-0.553167	-0.705009	-0.910785
252	-0.58072	-0.676039	-0.756662	-0.684046	-0.491078	-0.529486	-0.55436	-0.712098	-0.913068
251.9	-0.584374	-0.680713	-0.755894	-0.687604	-0.492694	-0.533701	-0.553596	-0.718604	-0.915588
251.8	-0.587327	-0.686317	-0.754854	-0.691885	-0.492086	-0.537691	-0.552572	-0.724666	-0.919416
251.7	-0.590455	-0.693102	-0.753105	-0.696034	-0.490936	-0.542142	-0.550809	-0.728746	-0.921598
251.6	-0.593136	-0.700637	-0.75063	-0.703859	-0.491772	-0.545201	-0.548619	-0.733796	-0.924093
251.5	-0.595189	-0.707502	-0.747935	-0.71096	-0.494958	-0.548642	-0.547121	-0.739255	-0.925903
251.4	-0.597757	-0.715029	-0.743929	-0.716844	-0.498241	-0.550445	-0.545999	-0.744313	-0.926142
251.3	-0.601489	-0.72247	-0.740396	-0.721085	-0.501666	-0.552103	-0.545872	-0.749588	-0.927625
251.2	-0.604645	-0.730447	-0.739548	-0.725283	-0.505591	-0.554154	-0.545749	-0.754697	-0.930113
251.1	-0.607744	-0.741358	-0.739189	-0.728144	-0.510447	-0.557709	-0.546385	-0.757173	-0.931304
251	-0.610687	-0.750503	-0.739779	-0.729143	-0.516386	-0.561054	-0.546143	-0.760325	-0.930218
250.9	-0.615082	-0.757995	-0.741106	-0.731102	-0.524011	-0.564473	-0.54585	-0.765127	-0.93278
250.8	-0.619468	-0.763256	-0.744513	-0.729356	-0.530965	-0.568112	-0.545511	-0.769035	-0.934911
250.7	-0.62306	-0.768185	-0.749868	-0.726863	-0.536566	-0.572899	-0.546435	-0.771892	-0.937111
250.6	-0.626828	-0.774321	-0.757152	-0.726475	-0.543371	-0.58001	-0.547927	-0.774255	-0.938758
250.5	-0.630228	-0.780462	-0.764512	-0.725397	-0.549589	-0.586373	-0.548617	-0.776215	-0.939352
250.4	-0.632524	-0.787096	-0.77088	-0.725416	-0.556062	-0.593759	-0.549142	-0.776527	-0.939645
250.3	-0.634173	-0.793292	-0.776306	-0.724719	-0.564387	-0.599386	-0.551121	-0.777373	-0.941784
250.2	-0.636754	-0.799759	-0.781878	-0.724692	-0.573949	-0.606231	-0.552804	-0.776487	-0.945769
250.1	-0.638589	-0.80415	-0.786937	-0.723436	-0.582699	-0.614713	-0.555468	-0.774293	-0.949778
250	-0.641073	-0.808775	-0.791774	-0.723896	-0.590816	-0.621609	-0.558809	-0.772126	-0.954937
249.9	-0.643829	-0.813281	-0.796974	-0.725219	-0.598241	-0.629244	-0.561999	-0.770505	-0.96106
249.8	-0.646254	-0.81764	-0.801704	-0.726155	-0.603994	-0.635839	-0.564315	-0.769072	-0.967254
249.7	-0.649545	-0.821213	-0.808046	-0.727836	-0.611648	-0.642617	-0.567773	-0.768727	-0.974008
249.6	-0.654068	-0.823957	-0.814654	-0.728755	-0.619044	-0.648272	-0.570775	-0.7695	-0.980753
249.5	-0.658334	-0.82473	-0.821579	-0.731882	-0.625922	-0.652789	-0.571584	-0.770116	-0.988031
249.4	-0.662174	-0.827137	-0.826822	-0.735359	-0.632121	-0.656773	-0.573075	-0.771713	-0.996392
249.3	-0.666328	-0.830519	-0.832294	-0.739719	-0.638806	-0.660634	-0.575363	-0.774557	-1.00327
249.2	-0.670117	-0.834174	-0.838829	-0.745404	-0.6448	-0.665176	-0.577561	-0.77861	-1.01006
249.1	-0.6742	-0.837231	-0.846255	-0.747835	-0.648359	-0.67075	-0.581051	-0.784577	-1.01585
249	-0.680321	-0.840777	-0.854467	-0.7505	-0.651576	-0.674492	-0.586035	-0.791206	-1.02375
248.9	-0.684619	-0.844554	-0.862461	-0.753524	-0.654657	-0.679244	-0.591394	-0.798586	-1.03287
248.8	-0.688658	-0.847406	-0.870724	-0.758448	-0.656882	-0.683882	-0.59761	-0.807401	-1.04223
248.7	-0.694309	-0.852328	-0.878424	-0.763016	-0.65937	-0.690358	-0.605016	-0.816537	-1.05086
248.6	-0.70014	-0.853842	-0.886448	-0.766654	-0.661417	-0.696998	-0.612176	-0.829223	-1.05914
248.5	-0.705197	-0.856318	-0.894453	-0.770958	-0.662592	-0.700533	-0.620103	-0.840699	-1.06829
248.4	-0.709269	-0.859943	-0.901785	-0.775311	-0.662337	-0.702441	-0.627819	-0.851406	-1.07857
248.3	-0.71417	-0.864457	-0.908635	-0.781544	-0.662685	-0.704173	-0.634128	-0.860028	-1.08871
248.2	-0.718634	-0.869406	-0.91467	-0.786381	-0.66294	-0.708097	-0.638295	-0.867861	-1.09973
248.1	-0.724201	-0.873316	-0.92008	-0.789737	-0.662622	-0.710246	-0.643182	-0.875772	-1.11116
248	-0.731737	-0.878207	-0.924326	-0.793393	-0.663413	-0.713017	-0.647078	-0.881923	-1.1235
247.9	-0.740523	-0.882854	-0.928465	-0.794309	-0.666635	-0.716691	-0.651353	-0.887596	-1.13486
247.8	-0.749776	-0.886746	-0.93494	-0.797841	-0.668738	-0.721874	-0.65451	-0.893635	-1.14535
247.7	-0.758842	-0.890518	-0.940875	-0.801003	-0.669841	-0.728675	-0.657906	-0.901389	-1.15496
247.6	-0.768606	-0.894734	-0.946502	-0.803786	-0.671633	-0.734385	-0.661823	-0.908653	-1.16475
247.5	-0.77933	-0.898362	-0.951829	-0.807191	-0.674042	-0.740247	-0.665964	-0.916572	-1.17371
247.4	-0.788424	-0.903228	-0.95747	-0.80992	-0.67772	-0.745655	-0.66913	-0.924072	-1.18154
247.3	-0.798513	-0.907715	-0.964675	-0.813614	-0.682826	-0.752264	-0.673378	-0.931099	-1.18904
247.2	-0.807962	-0.911477	-0.972107	-0.816146	-0.686003	-0.759981	-0.677631	-0.938714	-1.19798
247.1	-0.816874	-0.915716	-0.97953	-0.819409	-0.688768	-0.768452	-0.681779	-0.947269	-1.20785
247	-0.82522	-0.921705	-0.984305	-0.821954	-0.691857	-0.777326	-0.687578	-0.957556	-1.21841
246.9	-0.833698	-0.927604	-0.988743	-0.822702	-0.695342	-0.784994	-0.695001	-0.966567	-1.22904
246.8	-0.841041	-0.932089	-0.993974	-0.823388	-0.698131	-0.792681	-0.70293	-0.9737	-1.2406
246.7	-0.8496	-0.936729	-0.999341	-0.825013	-0.701582	-0.800964	-0.711821	-0.980657	-1.25247
246.6	-0.856854	-0.941756	-1.00275	-0.827954	-0.7043	-0.809179	-0.721765	-0.984559	-1.26487
246.5	-0.862186	-0.94722	-1.00459	-0.831617	-0.706598	-0.819338	-0.731418	-0.988174	-1.27665
246.4	-0.869295	-0.953495	-1.00655	-0.836468	-0.709237	-0.830564	-0.741712	-0.992667	-1.28725
246.3	-0.875313	-0.961965	-1.00732	-0.839918	-0.714175	-0.842232	-0.750681	-0.995917	-1.29767
246.2	-0.880309	-0.968918	-1.00925	-0.843376	-0.717798	-0.853731	-0.758747	-0.998937	-1.30854
246.1	-0.885599	-0.976689	-1.01382	-0.847122	-0.721526	-0.864103	-0.766366	-0.999637	-1.32039
246	-0.891764	-0.984041	-1.01772	-0.849527	-0.72632	-0.877068	-0.773047	-1.00157	-1.33173
245.9	-0.897046	-0.991276	-1.02263	-0.851082	-0.731186	-0.892479	-0.77885	-1.00563	-1.34099
245.8	-0.903187	-0.999104	-1.02794	-0.850961	-0.736892	-0.908758	-0.785016	-1.01273	-1.35002
245.7	-0.909107	-1.00511	-1.03351	-0.851138	-0.742659	-0.923043	-0.794739	-1.02133	-1.35696
245.6	-0.913893	-1.01146	-1.03822	-0.851503	-0.748803	-0.937624	-0.804148	-1.02892	-1.36459
245.5	-0.917185	-1.01759	-1.04466	-0.850698	-0.75478	-0.952666	-0.814528	-1.03629	-1.37215
245.4	-0.920737	-1.02389	-1.05247	-0.852261	-0.759598	-0.963933	-0.825533	-1.04575	-1.38111
245.3	-0.925203	-1.02995	-1.05909	-0.852316	-0.764682	-0.974738	-0.836365	-1.05388	-1.3896
245.2	-0.930336	-1.03438	-1.06438	-0.85224	-0.769553	-0.986209	-0.846881	-1.06064	-1.39956
245.1	-0.935344	-1.04022	-1.07011	-0.853645	-0.773697	-0.998278	-0.854583	-1.06828	-1.40761
245	-0.938413	-1.04626	-1.07669	-0.854031	-0.778082	-1.00942	-0.861766	-1.0745	-1.4178
244.9	-0.942415	-1.0533	-1.08466	-0.854849	-0.781949	-1.02022	-0.868172	-1.08057	-1.4288
244.8	-0.947465	-1.0603	-1.09261	-0.855015	-0.784838	-1.03233	-0.874578	-1.08777	-1.44005
244.7	-0.952115	-1.06841	-1.09772	-0.855422	-0.787853	-1.0427	-0.880161	-1.09347	-1.44997
244.6	-0.955834	-1.07715	-1.10298	-0.855226	-0.791404	-1.05405	-0.886446	-1.09722	-1.4605
244.5	-0.958952	-1.08464	-1.11193	-0.853046	-0.794073	-1.06671	-0.892185	-1.09989	-1.47196
244.4	-0.963455	-1.09345	-1.12195	-0.852786	-0.797305	-1.08163	-0.897704	-1.10457	-1.48439
244.3	-0.968736	-1.10168	-1.13132	-0.850483	-0.801118	-1.09506	-0.902694	-1.10973	-1.49782
244.2	-0.975216	-1.11097	-1.13994	-0.847142	-0.804988	-1.1076	-0.908032	-1.11486	-1.51152
244.1	-0.983008	-1.11972	-1.14956	-0.842429	-0.81227	-1.12109	-0.911999	-1.1215	-1.52407
244	-0.993006	-1.13004	-1.16032	-0.838271	-0.819086	-1.13338	-0.915659	-1.12802	-1.53753
243.9	-1.00198	-1.14052	-1.17217	-0.834654	-0.828719	-1.14583	-0.919435	-1.13583	-1.55393
243.8	-1.01193	-1.15073	-1.18343	-0.83214	-0.837438	-1.15852	-0.922982	-1.14606	-1.57006
243.7	-1.02154	-1.16077	-1.19318	-0.832188	-0.846819	-1.17023	-0.927098	-1.15469	-1.5845
243.6	-1.03038	-1.17191	-1.20027	-0.833212	-0.855482	-1.18233	-0.930718	-1.1622	-1.59741
243.5	-1.0384	-1.18246	-1.20532	-0.835507	-0.865818	-1.19514	-0.934675	-1.17014	-1.61115
243.4	-1.0468	-1.19231	-1.20862	-0.838285	-0.876072	-1.2082	-0.939954	-1.17642	-1.62503
243.3	-1.05355	-1.20109	-1.21258	-0.841555	-0.884915	-1.21861	-0.946181	-1.18175	-1.63838
243.2	-1.06044	-1.20883	-1.21605	-0.845299	-0.894818	-1.23119	-0.950438	-1.18585	-1.65467
243.1	-1.06839	-1.2152	-1.22059	-0.849612	-0.903838	-1.24294	-0.954794	-1.19124	-1.66936
243	-1.07555	-1.22109	-1.2258	-0.855392	-0.911405	-1.25447	-0.959186	-1.19642	-1.68368
242.9	-1.08216	-1.22772	-1.23023	-0.860746	-0.919109	-1.26861	-0.963307	-1.20314	-1.69704
242.8	-1.08851	-1.23469	-1.23382	-0.865298	-0.925829	-1.28243	-0.967623	-1.21026	-1.71082
242.7	-1.09404	-1.24301	-1.24237	-0.870605	-0.932172	-1.29372	-0.971222	-1.21975	-1.72516
242.6	-1.09982	-1.24967	-1.25036	-0.873996	-0.937507	-1.30747	-0.977436	-1.22778	-1.7405
242.5	-1.10684	-1.25742	-1.25846	-0.879593	-0.943627	-1.32191	-0.984921	-1.23702	-1.7549
242.4	-1.11414	-1.26288	-1.26621	-0.885665	-0.949513	-1.33797	-0.992699	-1.24804	-1.76884
242.3	-1.11896	-1.26956	-1.2733	-0.889766	-0.953751	-1.35468	-1.00029	-1.25822	-1.7834
242.2	-1.12424	-1.27628	-1.2813	-0.891893	-0.958379	-1.37404	-1.00871	-1.26855	-1.79818
242.1	-1.13134	-1.28002	-1.28773	-0.893628	-0.962779	-1.39102	-1.01597	-1.27744	-1.81313
242	-1.14014	-1.2825	-1.29308	-0.896757	-0.969718	-1.40643	-1.02277	-1.28665	-1.82694
241.9	-1.14705	-1.2835	-1.29628	-0.897708	-0.977015	-1.4235	-1.0312	-1.29496	-1.83759
241.8	-1.15399	-1.28627	-1.30062	-0.899904	-0.984041	-1.44158	-1.04123	-1.30534	-1.84706
241.7	-1.16024	-1.28846	-1.30438	-0.899989	-0.990635	-1.46017	-1.04786	-1.3163	-1.85909
241.6	-1.16523	-1.29244	-1.30813	-0.900343	-0.996713	-1.47731	-1.0544	-1.32678	-1.87293
241.5	-1.16971	-1.29572	-1.31057	-0.899167	-1.00534	-1.49642	-1.05995	-1.33725	-1.88687
241.4	-1.17559	-1.29744	-1.31522	-0.898371	-1.01327	-1.51443	-1.06418	-1.34578	-1.90129
241.3	-1.18147	-1.30029	-1.32386	-0.896962	-1.01992	-1.53389	-1.06883	-1.35534	-1.91681
241.2	-1.18771	-1.30557	-1.334	-0.89241	-1.02625	-1.5534	-1.07476	-1.36712	-1.93395
241.1	-1.19489	-1.31033	-1.34407	-0.88758	-1.03196	-1.57213	-1.08063	-1.37946	-1.95328
241	-1.20402	-1.31529	-1.35786	-0.882884	-1.03474	-1.59094	-1.08576	-1.3917	-1.97306
240.9	-1.21338	-1.32034	-1.37305	-0.878262	-1.03752	-1.60934	-1.09049	-1.40473	-1.99394
240.8	-1.22274	-1.32585	-1.38849	-0.874684	-1.04038	-1.62928	-1.09618	-1.41805	-2.01477
240.7	-1.23327	-1.33182	-1.40389	-0.870676	-1.04124	-1.64679	-1.10187	-1.43167	-2.0353
240.6	-1.24467	-1.34053	-1.418	-0.867203	-1.04223	-1.665	-1.10816	-1.44633	-2.05712
240.5	-1.25733	-1.34802	-1.42935	-0.863587	-1.04522	-1.68442	-1.11567	-1.46057	-2.07638
240.4	-1.26993	-1.35532	-1.44201	-0.861901	-1.04893	-1.70597	-1.12186	-1.47276	-2.09858
240.3	-1.28373	-1.36354	-1.45582	-0.858892	-1.05404	-1.72908	-1.12754	-1.48605	-2.12197
240.2	-1.29638	-1.37362	-1.46981	-0.857346	-1.05969	-1.75476	-1.13297	-1.49784	-2.14557
240.1	-1.30635	-1.38489	-1.4832	-0.855979	-1.06822	-1.77909	-1.13732	-1.50962	-2.16832
240	-1.31631	-1.39486	-1.49672	-0.853258	-1.0741	-1.80376	-1.1415	-1.52116	-2.19136
239.9	-1.32541	-1.40722	-1.50961	-0.849218	-1.08125	-1.82769	-1.14632	-1.53225	-2.21322
239.8	-1.3347	-1.4197	-1.52348	-0.845904	-1.09037	-1.85015	-1.15149	-1.54379	-2.23466
239.7	-1.34132	-1.43361	-1.53861	-0.843072	-1.09957	-1.86946	-1.15549	-1.55541	-2.25803
239.6	-1.3459	-1.44936	-1.55466	-0.840024	-1.1085	-1.88962	-1.1609	-1.56819	-2.28033
239.5	-1.34937	-1.46836	-1.56961	-0.837316	-1.11564	-1.90923	-1.16765	-1.58053	-2.30241
239.4	-1.35377	-1.48613	-1.58329	-0.834296	-1.12347	-1.92493	-1.17219	-1.59243	-2.32521
239.3	-1.36032	-1.50258	-1.59591	-0.831669	-1.13076	-1.93981	-1.17403	-1.60501	-2.34875
239.2	-1.36714	-1.519	-1.60888	-0.831804	-1.13926	-1.95501	-1.17781	-1.61779	-2.37058
239.1	-1.37656	-1.53358	-1.62243	-0.832721	-1.14454	-1.97151	-1.18154	-1.63163	-2.39231
239	-1.38522	-1.54484	-1.63623	-0.835697	-1.14697	-1.98793	-1.18567	-1.64646	-2.4129
238.9	-1.39482	-1.5578	-1.64717	-0.835889	-1.14667	-2.00649	-1.1915	-1.66125	-2.43092
238.8	-1.40444	-1.56855	-1.65355	-0.835618	-1.14793	-2.02379	-1.19634	-1.67374	-2.44686
238.7	-1.41553	-1.57728	-1.66096	-0.83493	-1.14831	-2.04164	-1.20071	-1.68522	-2.46267
238.6	-1.42599	-1.58476	-1.67034	-0.835481	-1.14927	-2.06215	-1.20603	-1.69863	-2.47833
238.5	-1.4359	-1.59288	-1.67643	-0.83469	-1.15069	-2.08331	-1.2126	-1.71135	-2.49488
238.4	-1.44646	-1.60322	-1.68239	-0.832891	-1.15322	-2.10315	-1.22053	-1.72195	-2.51181
238.3	-1.45763	-1.61516	-1.68951	-0.829171	-1.15636	-2.12497	-1.22716	-1.73184	-2.53172
238.2	-1.46723	-1.62912	-1.69761	-0.82598	-1.16184	-2.14544	-1.23368	-1.74245	-2.55138
238.1	-1.47613	-1.64248	-1.7053	-0.822282	-1.17007	-2.16621	-1.2398	-1.75433	-2.57015
238	-1.48514	-1.65806	-1.71968	-0.820258	-1.17843	-2.18392	-1.24474	-1.76611	-2.5927
237.9	-1.4967	-1.67474	-1.73189	-0.815756	-1.18443	-2.19858	-1.25104	-1.77893	-2.61592
237.8	-1.50665	-1.6909	-1.74458	-0.812894	-1.19033	-2.21178	-1.2579	-1.78962	-2.63864
237.7	-1.51932	-1.70573	-1.75435	-0.807144	-1.19605	-2.22255	-1.26637	-1.80075	-2.65925
237.6	-1.53488	-1.72091	-1.76409	-0.801035	-1.20033	-2.23495	-1.27478	-1.81502	-2.68146
237.5	-1.54949	-1.73532	-1.77397	-0.796176	-1.20505	-2.24777	-1.28052	-1.8293	-2.70257
237.4	-1.5657	-1.74727	-1.78497	-0.792046	-1.20857	-2.26316	-1.28675	-1.84259	-2.72287
237.3	-1.58522	-1.75841	-1.79522	-0.788405	-1.20902	-2.2794	-1.29242	-1.85397	-2.74474
237.2	-1.60713	-1.76781	-1.80164	-0.785203	-1.20923	-2.29889	-1.29832	-1.86536	-2.76694
237.1	-1.62948	-1.77763	-1.80873	-0.78466	-1.21035	-2.32077	-1.30278	-1.87869	-2.78993
237	-1.65362	-1.78475	-1.81723	-0.783751	-1.21107	-2.34269	-1.3051	-1.89314	-2.81415
236.9	-1.67981	-1.79281	-1.83018	-0.783923	-1.2123	-2.36656	-1.3073	-1.90721	-2.84039
236.8	-1.70427	-1.80284	-1.84381	-0.784747	-1.21424	-2.39267	-1.31066	-1.91762	-2.86496
236.7	-1.72867	-1.81291	-1.85539	-0.784981	-1.21506	-2.41635	-1.31543	-1.92808	-2.88985
236.6	-1.75191	-1.82417	-1.86504	-0.783549	-1.2179	-2.43786	-1.32162	-1.9382	-2.915
236.5	-1.77526	-1.83993	-1.87583	-0.779962	-1.2238	-2.45803	-1.32784	-1.94671	-2.9415
236.4	-1.79663	-1.85462	-1.8892	-0.776594	-1.23132	-2.47438	-1.33336	-1.95701	-2.9683
236.3	-1.81774	-1.86997	-1.90594	-0.772978	-1.23849	-2.49145	-1.34208	-1.9674	-2.99658
236.2	-1.8367	-1.88591	-1.923	-0.769422	-1.24567	-2.50891	-1.35214	-1.97826	-3.02404
236.1	-1.85688	-1.90594	-1.93886	-0.765889	-1.25312	-2.52643	-1.36212	-1.98898	-3.05131
236	-1.87698	-1.92468	-1.95918	-0.763927	-1.26066	-2.54436	-1.37248	-2.00031	-3.07796
235.9	-1.8973	-1.94211	-1.98231	-0.761665	-1.26911	-2.56136	-1.38268	-2.01253	-3.10491
235.8	-1.91728	-1.95845	-2.00601	-0.762638	-1.2766	-2.57805	-1.39332	-2.02467	-3.12951
235.7	-1.939	-1.97465	-2.03283	-0.764492	-1.28401	-2.59761	-1.40383	-2.03957	-3.15462
235.6	-1.95886	-1.99077	-2.05915	-0.767993	-1.28941	-2.61649	-1.41579	-2.05411	-3.18124
235.5	-1.98066	-2.00528	-2.07992	-0.770631	-1.29341	-2.63747	-1.42866	-2.06928	-3.20777
235.4	-2.00127	-2.01925	-2.09923	-0.774998	-1.29982	-2.65827	-1.43964	-2.08282	-3.23171
235.3	-2.02148	-2.03195	-2.11603	-0.781282	-1.30716	-2.67982	-1.45133	-2.09853	-3.25618
235.2	-2.04108	-2.04594	-2.13111	-0.787432	-1.31501	-2.70245	-1.4621	-2.11542	-3.28227
235.1	-2.05981	-2.06123	-2.14416	-0.795905	-1.3236	-2.72433	-1.47284	-2.13256	-3.30821
235	-2.07937	-2.07965	-2.15667	-0.804067	-1.33578	-2.74707	-1.48716	-2.15142	-3.33519
234.9	-2.09992	-2.09874	-2.1658	-0.813775	-1.34914	-2.76977	-1.50146	-2.17122	-3.36553
234.8	-2.11814	-2.11938	-2.17289	-0.822177	-1.36391	-2.79322	-1.51637	-2.19241	-3.39477
234.7	-2.13764	-2.14171	-2.18518	-0.832195	-1.37995	-2.81571	-1.53229	-2.21277	-3.42188
234.6	-2.15793	-2.16576	-2.19966	-0.840704	-1.39556	-2.83835	-1.54955	-2.23622	-3.44819
234.5	-2.17782	-2.19335	-2.21774	-0.851506	-1.4141	-2.86132	-1.56921	-2.25701	-3.47455
234.4	-2.19659	-2.22233	-2.23678	-0.861565	-1.43363	-2.88214	-1.59021	-2.27841	-3.50113
234.3	-2.21482	-2.24823	-2.25674	-0.870736	-1.45394	-2.90583	-1.61381	-2.3	-3.52874
234.2	-2.23333	-2.2736	-2.28152	-0.880263	-1.47605	-2.92908	-1.63752	-2.32112	-3.55529
234.1	-2.25087	-2.29795	-2.31035	-0.891198	-1.4983	-2.95134	-1.66183	-2.34377	-3.58249
234	-2.26905	-2.3208	-2.34028	-0.904867	-1.51848	-2.9728	-1.68702	-2.36875	-3.60987
233.9	-2.28856	-2.34371	-2.3695	-0.919465	-1.53956	-2.99523	-1.71399	-2.39213	-3.6397
233.8	-2.30849	-2.36522	-2.39902	-0.934084	-1.56207	-3.01516	-1.73988	-2.41426	-3.67143
233.7	-2.32991	-2.38651	-2.42199	-0.948512	-1.58565	-3.03522	-1.76476	-2.43993	-3.70472
233.6	-2.34996	-2.40405	-2.44144	-0.963947	-1.60876	-3.05453	-1.7892	-2.465	-3.73628
233.5	-2.3685	-2.42194	-2.46049	-0.979895	-1.63288	-3.06963	-1.81371	-2.49016	-3.76812
233.4	-2.38762	-2.4413	-2.47806	-0.996352	-1.65473	-3.08918	-1.83893	-2.51632	-3.79914
233.3	-2.40693	-2.46121	-2.48878	-1.01301	-1.67718	-3.10852	-1.86393	-2.54401	-3.83147
233.2	-2.4265	-2.48104	-2.49796	-1.03044	-1.70095	-3.12788	-1.89099	-2.56942	-3.86453
233.1	-2.44728	-2.50072	-2.50576	-1.04641	-1.72656	-3.14621	-1.91779	-2.59562	-3.89704
233	-2.46562	-2.52086	-2.51589	-1.06235	-1.75344	-3.16716	-1.94488	-2.62319	-3.92722
232.9	-2.48273	-2.5406	-2.5261	-1.079	-1.77855	-3.19141	-1.97396	-2.65147	-3.95778
232.8	-2.50029	-2.56173	-2.53833	-1.09424	-1.80387	-3.2158	-2.00124	-2.68025	-3.988
232.7	-2.51649	-2.58202	-2.55396	-1.1112	-1.82955	-3.23908	-2.02834	-2.70647	-4.01837
232.6	-2.53372	-2.60159	-2.57398	-1.12751	-1.85732	-3.26166	-2.05733	-2.73074	-4.04937
232.5	-2.55125	-2.61856	-2.59239	-1.14295	-1.88332	-3.28517	-2.08543	-2.7534	-4.07858
232.4	-2.56816	-2.63526	-2.61277	-1.15746	-1.90837	-3.3051	-2.11409	-2.77758	-4.10763
232.3	-2.58419	-2.65333	-2.63661	-1.172	-1.93471	-3.32302	-2.14323	-2.8045	-4.13696
232.2	-2.59899	-2.66984	-2.6587	-1.18638	-1.96245	-3.34294	-2.17105	-2.83348	-4.1664
232.1	-2.61321	-2.68603	-2.67854	-1.2001	-1.99149	-3.36332	-2.19877	-2.85811	-4.19615
232	-2.62917	-2.70064	-2.69218	-1.2127	-2.01941	-3.38368	-2.22529	-2.88609	-4.22488
231.9	-2.64509	-2.71347	-2.70561	-1.22739	-2.04748	-3.4058	-2.25225	-2.9161	-4.2506
231.8	-2.66036	-2.72883	-2.71734	-1.24372	-2.0751	-3.42645	-2.27735	-2.95001	-4.27696
231.7	-2.67503	-2.74471	-2.72773	-1.25968	-2.10376	-3.45064	-2.3019	-2.9857	-4.30347
231.6	-2.68992	-2.76236	-2.73362	-1.27661	-2.13217	-3.47721	-2.32532	-3.02368	-4.33234
231.5	-2.70246	-2.7777	-2.7374	-1.29428	-2.16208	-3.50582	-2.34941	-3.06029	-4.36108
231.4	-2.71395	-2.79191	-2.73891	-1.31246	-2.1912	-3.53482	-2.37412	-3.09614	-4.386
231.3	-2.72496	-2.80644	-2.73721	-1.33299	-2.21834	-3.56444	-2.39804	-3.13208	-4.40982
231.2	-2.73376	-2.8195	-2.73687	-1.35621	-2.24521	-3.59071	-2.42479	-3.16601	-4.43447
231.1	-2.74072	-2.8334	-2.73768	-1.37785	-2.27403	-3.62005	-2.45446	-3.20105	-4.46051
231	-2.74774	-2.84655	-2.73406	-1.39984	-2.30461	-3.65026	-2.48631	-3.23636	-4.48685
230.9	-2.75185	-2.85619	-2.72828	-1.42404	-2.33422	-3.67622	-2.51935	-3.2699	-4.51548
230.8	-2.75539	-2.8667	-2.72553	-1.44781	-2.36645	-3.70222	-2.55335	-3.30192	-4.54199
230.7	-2.75737	-2.87401	-2.72358	-1.47368	-2.39889	-3.72775	-2.58498	-3.3331	-4.56894
230.6	-2.75874	-2.87983	-2.72334	-1.50231	-2.43268	-3.75884	-2.61439	-3.36133	-4.59761
230.5	-2.75805	-2.88476	-2.72231	-1.532	-2.46644	-3.7866	-2.6452	-3.39153	-4.63018
230.4	-2.75578	-2.88768	-2.72427	-1.56079	-2.50471	-3.81414	-2.67526	-3.42167	-4.66207
230.3	-2.75287	-2.89057	-2.72626	-1.58934	-2.54476	-3.84145	-2.70692	-3.45166	-4.6958
230.2	-2.74979	-2.89246	-2.72724	-1.61713	-2.58549	-3.8728	-2.73755	-3.48347	-4.72846
230.1	-2.74692	-2.8927	-2.72562	-1.6457	-2.62449	-3.90178	-2.76574	-3.51507	-4.76061
230	-2.74223	-2.89024	-2.72436	-1.67815	-2.66596	-3.92962	-2.79422	-3.54762	-4.79411
229.9	-2.73568	-2.8882	-2.72281	-1.71081	-2.70778	-3.95779	-2.82352	-3.57923	-4.82785
229.8	-2.72918	-2.88438	-2.71621	-1.74521	-2.75088	-3.9861	-2.85476	-3.61019	-4.86008
229.7	-2.72245	-2.88171	-2.70985	-1.77848	-2.79322	-4.00798	-2.88848	-3.64207	-4.89163
229.6	-2.71469	-2.87605	-2.7045	-1.81286	-2.83448	-4.02994	-2.92375	-3.67557	-4.92373
229.5	-2.70388	-2.86916	-2.70409	-1.84852	-2.87471	-4.05261	-2.96155	-3.70869	-4.95624
229.4	-2.69191	-2.86271	-2.70288	-1.88641	-2.91322	-4.07573	-3.00036	-3.74246	-4.99139
229.3	-2.6802	-2.8565	-2.70421	-1.92899	-2.95525	-4.09623	-3.0388	-3.77608	-5.02573
229.2	-2.66826	-2.84907	-2.70191	-1.97228	-2.99701	-4.11925	-3.07984	-3.81065	-5.06225
229.1	-2.65423	-2.84055	-2.7019	-2.01345	-3.04227	-4.14352	-3.12298	-3.84534	-5.0969
229	-2.64335	-2.83354	-2.70504	-2.05474	-3.08668	-4.16792	-3.16618	-3.88021	-5.13284
228.9	-2.63374	-2.82685	-2.70926	-2.09782	-3.13107	-4.19521	-3.20743	-3.9182	-5.17293
228.8	-2.62526	-2.8236	-2.71117	-2.14387	-3.17924	-4.22204	-3.24911	-3.95676	-5.21341
228.7	-2.61938	-2.81927	-2.71598	-2.19018	-3.22896	-4.2548	-3.28628	-3.99539	-5.25541
228.6	-2.61516	-2.8153	-2.71811	-2.23735	-3.27826	-4.28322	-3.32221	-4.03492	-5.29978
228.5	-2.61057	-2.81348	-2.71769	-2.28358	-3.32661	-4.31522	-3.35777	-4.07577	-5.34445
228.4	-2.60744	-2.81502	-2.71999	-2.33109	-3.38125	-4.3486	-3.39218	-4.11859	-5.38735
228.3	-2.60407	-2.81659	-2.72384	-2.37822	-3.43247	-4.38302	-3.4294	-4.16426	-5.43429
228.2	-2.59989	-2.82228	-2.72671	-2.42512	-3.48388	-4.41672	-3.46988	-4.21285	-5.47984
228.1	-2.59354	-2.82863	-2.7282	-2.4738	-3.53586	-4.44704	-3.51574	-4.26514	-5.52356
228	-2.59013	-2.83593	-2.73202	-2.52187	-3.59064	-4.48277	-3.56296	-4.3173	-5.56549
227.9	-2.58906	-2.8471	-2.73285	-2.57282	-3.64502	-4.51641	-3.61356	-4.37135	-5.61001
227.8	-2.58825	-2.85973	-2.7358	-2.62694	-3.69778	-4.54976	-3.66768	-4.42831	-5.65442
227.7	-2.58867	-2.87393	-2.74314	-2.68532	-3.755	-4.58271	-3.72638	-4.48628	-5.70181
227.6	-2.58808	-2.88761	-2.74961	-2.74696	-3.81159	-4.61411	-3.78794	-4.54677	-5.75166
227.5	-2.58998	-2.90529	-2.75739	-2.80883	-3.87035	-4.64724	-3.85299	-4.60876	-5.8006
227.4	-2.597	-2.92269	-2.76781	-2.87503	-3.93208	-4.68265	-3.9183	-4.67222	-5.84898
227.3	-2.60828	-2.94279	-2.78531	-2.94238	-3.99447	-4.71745	-3.98541	-4.73414	-5.90143
227.2	-2.62141	-2.96524	-2.80734	-3.0138	-4.05719	-4.75226	-4.05145	-4.79798	-5.95774
227.1	-2.63626	-2.98939	-2.83078	-3.0911	-4.12336	-4.78492	-4.11896	-4.86405	-6.01377
227	-2.6529	-3.01635	-2.85484	-3.16832	-4.19228	-4.82198	-4.18705	-4.92969	-6.07088
226.9	-2.67256	-3.04575	-2.87577	-3.2466	-4.26214	-4.85891	-4.25584	-4.99455	-6.1284
226.8	-2.69678	-3.07551	-2.89379	-3.32354	-4.33324	-4.89869	-4.32836	-5.06028	-6.18793
226.7	-2.72327	-3.10757	-2.91531	-3.40628	-4.40614	-4.93536	-4.40197	-5.12528	-6.24936
226.6	-2.75385	-3.14014	-2.93757	-3.49322	-4.47768	-4.9719	-4.477	-5.18784	-6.31194
226.5	-2.78439	-3.17338	-2.95868	-3.58241	-4.55232	-5.00839	-4.55466	-5.25464	-6.37526
226.4	-2.81655	-3.20885	-2.97681	-3.67317	-4.63076	-5.05004	-4.63592	-5.32214	-6.43757
226.3	-2.8528	-3.24365	-2.99741	-3.76453	-4.71442	-5.09416	-4.72173	-5.39538	-6.50083
226.2	-2.88637	-3.28109	-3.02207	-3.85894	-4.80373	-5.13173	-4.81322	-5.46976	-6.56325
226.1	-2.92087	-3.31943	-3.05159	-3.95831	-4.89679	-5.17135	-4.91009	-5.5461	-6.62295
226	-2.95915	-3.35865	-3.09392	-4.06184	-4.99218	-5.20742	-5.00913	-5.62344	-6.6846
225.9	-2.9998	-3.39921	-3.13703	-4.16832	-5.08813	-5.24218	-5.10916	-5.70417	-6.74644
225.8	-3.04203	-3.44149	-3.18297	-4.27751	-5.18854	-5.27401	-5.2085	-5.78693	-6.80713
225.7	-3.08591	-3.4846	-3.23107	-4.38836	-5.29129	-5.30986	-5.30982	-5.86982	-6.86775
225.6	-3.13467	-3.53084	-3.2865	-4.49826	-5.39589	-5.34833	-5.4113	-5.95399	-6.93005
225.5	-3.1862	-3.57891	-3.34248	-4.61301	-5.50204	-5.38014	-5.51369	-6.04009	-6.99497
225.4	-3.23679	-3.62813	-3.40633	-4.73013	-5.60889	-5.41313	-5.61687	-6.13142	-7.05866
225.3	-3.29334	-3.67894	-3.46978	-4.85112	-5.71993	-5.45006	-5.71958	-6.22327	-7.12273
225.2	-3.35408	-3.73166	-3.53205	-4.97087	-5.83131	-5.4829	-5.82242	-6.31702	-7.18697
225.1	-3.41711	-3.78842	-3.59492	-5.08832	-5.94666	-5.51875	-5.92832	-6.41241	-7.25039
225	-3.48297	-3.84859	-3.65388	-5.20483	-6.06288	-5.55668	-6.03477	-6.50861	-7.31488
224.9	-3.5498	-3.91385	-3.71516	-5.3221	-6.1822	-5.59143	-6.14415	-6.60602	-7.38115
224.8	-3.61391	-3.97826	-3.7734	-5.44356	-6.30228	-5.62999	-6.25286	-6.70723	-7.44711
224.7	-3.67974	-4.0452	-3.82776	-5.56661	-6.42405	-5.67669	-6.36337	-6.81018	-7.51136
224.6	-3.75073	-4.11632	-3.89096	-5.68866	-6.54345	-5.72338	-6.47848	-6.91106	-7.5766
224.5	-3.82539	-4.18829	-3.95213	-5.81273	-6.66388	-5.76606	-6.59607	-7.0192	-7.64674
224.4	-3.89892	-4.26349	-4.01821	-5.93964	-6.78693	-5.80733	-6.71636	-7.13077	-7.71589
224.3	-3.97293	-4.34014	-4.09222	-6.07039	-6.90833	-5.85418	-6.83536	-7.24232	-7.78453
224.2	-4.0469	-4.41887	-4.17431	-6.20141	-7.03074	-5.90529	-6.956	-7.35615	-7.85469
224.1	-4.11974	-4.50084	-4.25925	-6.33597	-7.15549	-5.95663	-7.07771	-7.47346	-7.92522
224	-4.19526	-4.58749	-4.34328	-6.47335	-7.28025	-6.00988	-7.20093	-7.59251	-7.99396
223.9	-4.27011	-4.67444	-4.43785	-6.61692	-7.40523	-6.05907	-7.32363	-7.71106	-8.06552
223.8	-4.34636	-4.76069	-4.53633	-6.75933	-7.52391	-6.10751	-7.44414	-7.82794	-8.13959
223.7	-4.42788	-4.84912	-4.63323	-6.90454	-7.64244	-6.16238	-7.56045	-7.94473	-8.2148
223.6	-4.51558	-4.9411	-4.7278	-7.0499	-7.7597	-6.22031	-7.67709	-8.05775	-8.29021
223.5	-4.60224	-5.03665	-4.81694	-7.19822	-7.8762	-6.27673	-7.79473	-8.17032	-8.36635
223.4	-4.69105	-5.13229	-4.90302	-7.35009	-7.99351	-6.3304	-7.91389	-8.28086	-8.443
223.3	-4.78486	-5.22891	-4.98593	-7.50368	-8.11262	-6.38763	-8.03535	-8.38821	-8.51921
223.2	-4.88327	-5.32481	-5.07433	-7.65825	-8.23396	-6.43896	-8.15401	-8.49541	-8.59524
223.1	-4.98584	-5.42293	-5.15859	-7.81209	-8.3564	-6.48493	-8.27329	-8.59813	-8.67163
223	-5.08909	-5.52634	-5.23813	-7.96587	-8.48248	-6.5292	-8.39388	-8.70317	-8.7433
222.9	-5.19615	-5.63108	-5.31377	-8.11647	-8.61125	-6.57301	-8.51581	-8.80297	-8.81445
222.8	-5.30146	-5.73669	-5.39596	-8.26524	-8.73716	-6.61459	-8.6388	-8.90532	-8.88566
222.7	-5.40524	-5.8436	-5.48107	-8.41453	-8.864	-6.66565	-8.76408	-9.00805	-8.9584
222.6	-5.51234	-5.94934	-5.56412	-8.5654	-8.99023	-6.71893	-8.89002	-9.11192	-9.03257
222.5	-5.61989	-6.05528	-5.65891	-8.71752	-9.11732	-6.77038	-9.01733	-9.21848	-9.1102
222.4	-5.72781	-6.16115	-5.75033	-8.86812	-9.24282	-6.82555	-9.14358	-9.32724	-9.18863
222.3	-5.8387	-6.26796	-5.84234	-9.01812	-9.37048	-6.8858	-9.27351	-9.43855	-9.26784
222.2	-5.9503	-6.37362	-5.94536	-9.16923	-9.49501	-6.94818	-9.40362	-9.54899	-9.34605
222.1	-6.05884	-6.48004	-6.03264	-9.32432	-9.62157	-7.01282	-9.52671	-9.66036	-9.42708
222	-6.16373	-6.58637	-6.12736	-9.4788	-9.75016	-7.07756	-9.64909	-9.76716	-9.50635
221.9	-6.27425	-6.69184	-6.22486	-9.63023	-9.87698	-7.14555	-9.77192	-9.87428	-9.58611
221.8	-6.3833	-6.8003	-6.32387	-9.78092	-10.0058	-7.21062	-9.89641	-9.98399	-9.66578
221.7	-6.49489	-6.90852	-6.42583	-9.93069	-10.1333	-7.26834	-10.0174	-10.0911	-9.74247
221.6	-6.61009	-7.01891	-6.53291	-10.0788	-10.2627	-7.32785	-10.1385	-10.1953	-9.81941
221.5	-6.72653	-7.12891	-6.63389	-10.2266	-10.3939	-7.38354	-10.2563	-10.2979	-9.89792
221.4	-6.84322	-7.24204	-6.72907	-10.3668	-10.5291	-7.43317	-10.3759	-10.401	-9.9745
221.3	-6.95936	-7.35558	-6.82981	-10.5095	-10.6671	-7.48886	-10.4968	-10.5042	-10.0508
221.2	-7.07772	-7.46848	-6.92136	-10.6534	-10.8028	-7.54907	-10.6212	-10.6075	-10.1252
221.1	-7.1946	-7.58114	-7.01995	-10.7973	-10.9426	-7.60484	-10.7431	-10.7129	-10.2025
221	-7.31436	-7.69638	-7.1191	-10.9393	-11.0842	-7.66619	-10.8615	-10.8194	-10.2785
220.9	-7.43647	-7.81523	-7.21609	-11.0785	-11.2247	-7.73336	-10.9805	-10.9285	-10.3572
220.8	-7.55768	-7.93482	-7.32083	-11.2178	-11.3643	-7.79956	-11.1009	-11.0404	-10.4374
220.7	-7.67956	-8.05827	-7.42411	-11.3584	-11.5007	-7.86693	-11.2275	-11.1534	-10.521
220.6	-7.80118	-8.17941	-7.52926	-11.5009	-11.6318	-7.94576	-11.352	-11.2692	-10.6038
220.5	-7.92487	-8.30108	-7.63937	-11.6411	-11.7599	-8.02629	-11.4768	-11.3821	-10.6908
220.4	-8.04781	-8.42385	-7.75798	-11.7786	-11.8884	-8.10324	-11.6018	-11.4988	-10.7809
220.3	-8.17161	-8.54711	-7.87076	-11.9141	-12.0185	-8.17874	-11.7238	-11.6142	-10.8705
220.2	-8.29566	-8.66755	-7.98071	-12.0489	-12.1464	-8.25336	-11.8443	-11.729	-10.9552
220.1	-8.41828	-8.7892	-8.10929	-12.1809	-12.2747	-8.32948	-11.9658	-11.8395	-11.0356
220	-8.5387	-8.90867	-8.22693	-12.313	-12.4004	-8.4063	-12.0813	-11.9507	-11.1138
219.9	-8.65887	-9.02487	-8.3561	-12.4473	-12.5261	-8.48356	-12.196	-12.0582	-11.1893
219.8	-8.78027	-9.1419	-8.48005	-12.5798	-12.6503	-8.55425	-12.3071	-12.1633	-11.2648
219.7	-8.90061	-9.25531	-8.59253	-12.7109	-12.7759	-8.6183	-12.4186	-12.2705	-11.343
219.6	-9.02298	-9.36648	-8.70873	-12.8415	-12.8993	-8.68263	-12.5336	-12.3791	-11.4171
219.5	-9.14814	-9.47972	-8.81829	-12.9739	-13.0173	-8.74428	-12.6456	-12.4841	-11.4877
219.4	-9.26888	-9.59243	-8.91851	-13.1063	-13.1369	-8.80527	-12.7548	-12.585	-11.5613
219.3	-9.39084	-9.70433	-9.006	-13.2402	-13.2563	-8.86668	-12.8603	-12.6824	-11.6371
219.2	-9.51543	-9.81516	-9.09123	-13.3766	-13.3721	-8.92531	-12.9689	-12.7823	-11.7176
219.1	-9.63557	-9.923	-9.16215	-13.5079	-13.4866	-8.98604	-13.0723	-12.8842	-11.7968
219	-9.75039	-10.0324	-9.25862	-13.639	-13.5978	-9.04837	-13.172	-12.9843	-11.8737
218.9	-9.86826	-10.1417	-9.35432	-13.767	-13.7064	-9.11908	-13.2663	-13.0804	-11.9529
218.8	-9.98648	-10.2531	-9.4424	-13.8934	-13.8139	-9.18614	-13.3614	-13.1773	-12.0321
218.7	-10.1002	-10.3636	-9.53541	-14.0125	-13.9192	-9.24932	-13.4539	-13.2738	-12.1136
218.6	-10.2128	-10.4736	-9.62321	-14.1242	-14.0162	-9.30925	-13.5452	-13.3693	-12.1938
218.5	-10.3214	-10.5802	-9.70346	-14.2316	-14.1132	-9.37225	-13.637	-13.4657	-12.2711
218.4	-10.426	-10.6861	-9.79121	-14.3356	-14.2082	-9.43057	-13.7273	-13.5567	-12.3481
218.3	-10.5308	-10.7896	-9.87451	-14.4336	-14.3031	-9.49089	-13.8134	-13.6432	-12.4242
218.2	-10.6314	-10.8869	-9.95004	-14.5211	-14.3938	-9.5611	-13.8914	-13.7275	-12.4999
218.1	-10.7289	-10.981	-10.0278	-14.605	-14.4872	-9.63303	-13.9669	-13.8084	-12.5755
218	-10.8178	-11.0702	-10.1031	-14.6838	-14.5753	-9.70134	-14.0341	-13.8859	-12.648
217.9	-10.9046	-11.1542	-10.1713	-14.7619	-14.6592	-9.77459	-14.0936	-13.9603	-12.718
217.8	-10.9869	-11.2319	-10.2437	-14.8358	-14.7421	-9.85431	-14.1505	-14.0308	-12.7898
217.7	-11.0677	-11.3101	-10.3043	-14.9096	-14.8202	-9.93697	-14.2039	-14.0983	-12.8654
217.6	-11.1443	-11.3861	-10.3665	-14.9834	-14.8951	-10.0211	-14.2499	-14.1652	-12.9425
217.5	-11.2167	-11.4588	-10.4252	-15.0533	-14.9663	-10.1098	-14.2939	-14.2267	-13.0204
217.4	-11.2837	-11.5322	-10.4575	-15.1227	-15.0375	-10.1988	-14.3336	-14.2866	-13.1007
217.3	-11.3464	-11.6043	-10.5044	-15.195	-15.1048	-10.2866	-14.368	-14.34	-13.1762
217.2	-11.4075	-11.6756	-10.542	-15.2634	-15.1667	-10.3748	-14.3997	-14.3886	-13.2522
217.1	-11.4668	-11.7453	-10.5975	-15.3282	-15.2247	-10.4696	-14.4284	-14.431	-13.3268
217	-11.5254	-11.8116	-10.6369	-15.389	-15.2841	-10.569	-14.4565	-14.4709	-13.4029
216.9	-11.5801	-11.8743	-10.6738	-15.4463	-15.3412	-10.6656	-14.4779	-14.51	-13.4774
216.8	-11.6296	-11.9304	-10.7214	-15.4921	-15.3928	-10.7626	-14.4943	-14.5468	-13.5534
216.7	-11.6767	-11.9837	-10.7427	-15.5299	-15.447	-10.866	-14.5044	-14.5774	-13.6257
216.6	-11.7217	-12.0318	-10.7701	-15.5657	-15.4955	-10.9703	-14.5148	-14.6004	-13.696
216.5	-11.7658	-12.0737	-10.7896	-15.5899	-15.5363	-11.0759	-14.5261	-14.6216	-13.77
216.4	-11.8048	-12.108	-10.8016	-15.6132	-15.5763	-11.1813	-14.5358	-14.6418	-13.8433
216.3	-11.8393	-12.139	-10.8069	-15.629	-15.6107	-11.2935	-14.5388	-14.659	-13.9172
216.2	-11.8702	-12.1672	-10.8142	-15.6437	-15.6426	-11.4082	-14.54	-14.6719	-13.9846
216.1	-11.8973	-12.1955	-10.8239	-15.6555	-15.6763	-11.5337	-14.5366	-14.6849	-14.0532
216	-11.9217	-12.2173	-10.8453	-15.6686	-15.7037	-11.6609	-14.5309	-14.6933	-14.1223
215.9	-11.945	-12.2339	-10.8579	-15.6752	-15.7291	-11.7958	-14.5212	-14.7046	-14.1831
215.8	-11.9642	-12.2473	-10.8797	-15.6812	-15.7511	-11.9288	-14.5046	-14.7157	-14.2427
215.7	-11.9867	-12.2568	-10.8905	-15.6888	-15.7765	-12.0541	-14.4865	-14.7235	-14.302
215.6	-12.004	-12.2687	-10.8922	-15.6876	-15.7981	-12.1684	-14.4673	-14.728	-14.3632
215.5	-12.0187	-12.2744	-10.8853	-15.685	-15.8233	-12.282	-14.4458	-14.7319	-14.4279
215.4	-12.0291	-12.2792	-10.8744	-15.6809	-15.8483	-12.4016	-14.4256	-14.7331	-14.4971
215.3	-12.0368	-12.2817	-10.8617	-15.6813	-15.8662	-12.515	-14.407	-14.732	-14.5652
215.2	-12.0406	-12.2819	-10.8631	-15.6742	-15.8857	-12.6203	-14.384	-14.7307	-14.6337
215.1	-12.043	-12.2784	-10.8585	-15.6661	-15.9007	-12.7129	-14.3605	-14.7254	-14.7063
215	-12.0434	-12.2747	-10.8492	-15.6543	-15.9153	-12.7955	-14.3371	-14.7207	-14.7811
214.9	-12.0366	-12.2678	-10.8605	-15.6335	-15.9238	-12.8819	-14.3121	-14.7185	-14.8544
214.8	-12.0238	-12.2566	-10.8607	-15.6074	-15.9312	-12.9813	-14.2875	-14.7204	-14.9301
214.7	-12.0128	-12.2476	-10.8924	-15.5786	-15.9403	-13.087	-14.2587	-14.7177	-15.0068
214.6	-11.999	-12.2307	-10.8999	-15.541	-15.9493	-13.1818	-14.2245	-14.7175	-15.0875
214.5	-11.9809	-12.2106	-10.9197	-15.501	-15.9543	-13.2868	-14.1872	-14.716	-15.1672
214.4	-11.9635	-12.1849	-10.9466	-15.4555	-15.9581	-13.3981	-14.148	-14.7096	-15.2475
214.3	-11.944	-12.1594	-10.9749	-15.4103	-15.9654	-13.506	-14.1058	-14.6991	-15.3231
214.2	-11.9156	-12.1321	-10.9983	-15.3663	-15.9722	-13.6209	-14.068	-14.6872	-15.3959
214.1	-11.8862	-12.1054	-11.0273	-15.3235	-15.9767	-13.7376	-14.0236	-14.674	-15.4711
214	-11.8562	-12.0779	-11.0586	-15.283	-15.9854	-13.8389	-13.9771	-14.6563	-15.5498
213.9	-11.8184	-12.0472	-11.0839	-15.2433	-15.9888	-13.9493	-13.9323	-14.6351	-15.6266
213.8	-11.7727	-12.0117	-11.1008	-15.2063	-15.9922	-14.0655	-13.8868	-14.6089	-15.6979
213.7	-11.7279	-11.9792	-11.0965	-15.1663	-16.0005	-14.1855	-13.8358	-14.586	-15.7759
213.6	-11.6821	-11.9421	-11.092	-15.1312	-16.0077	-14.2914	-13.7851	-14.5622	-15.8531
213.5	-11.6396	-11.9051	-11.0683	-15.0942	-16.0174	-14.3856	-13.7313	-14.5412	-15.9321
213.4	-11.593	-11.8608	-11.0418	-15.0523	-16.0256	-14.5026	-13.6704	-14.5154	-16.0217
213.3	-11.5445	-11.8155	-10.9978	-15.0065	-16.0336	-14.6084	-13.6104	-14.492	-16.1165
213.2	-11.4892	-11.7728	-10.9531	-14.9633	-16.0382	-14.7219	-13.5475	-14.4722	-16.2116
213.1	-11.4342	-11.7213	-10.9029	-14.922	-16.0453	-14.8527	-13.4782	-14.4561	-16.3075
213	-11.3847	-11.6748	-10.8671	-14.8786	-16.0465	-14.9868	-13.4082	-14.4398	-16.4012
212.9	-11.3363	-11.6293	-10.8635	-14.8334	-16.0417	-15.1212	-13.3361	-14.4236	-16.4925
212.8	-11.2826	-11.5796	-10.8531	-14.778	-16.0412	-15.2686	-13.2636	-14.403	-16.5859
212.7	-11.229	-11.5304	-10.8224	-14.7217	-16.0389	-15.4417	-13.1866	-14.3768	-16.6811
212.6	-11.1722	-11.4797	-10.8213	-14.6653	-16.0389	-15.6166	-13.112	-14.3515	-16.7768
212.5	-11.1134	-11.4295	-10.8134	-14.6073	-16.0326	-15.8003	-13.0354	-14.3211	-16.873
212.4	-11.0578	-11.3758	-10.7664	-14.5448	-16.0277	-15.9818	-12.9582	-14.2811	-16.9658
212.3	-11.0072	-11.3237	-10.6941	-14.4773	-16.0224	-16.1658	-12.8748	-14.2349	-17.0632
212.2	-10.9506	-11.2622	-10.5815	-14.4087	-16.0248	-16.3388	-12.7868	-14.1877	-17.164
212.1	-10.8925	-11.2006	-10.4959	-14.3426	-16.0337	-16.4935	-12.6962	-14.1375	-17.2665
212	-10.8318	-11.1381	-10.3651	-14.2782	-16.0406	-16.6211	-12.6009	-14.0888	-17.3726
211.9	-10.7655	-11.0809	-10.2571	-14.2137	-16.0432	-16.7607	-12.5151	-14.0485	-17.4787
211.8	-10.6992	-11.0224	-10.1236	-14.1501	-16.0441	-16.923	-12.4324	-14.0132	-17.5903
211.7	-10.6362	-10.9588	-10.0122	-14.0824	-16.046	-17.0894	-12.3421	-13.9781	-17.7038
211.6	-10.5744	-10.8942	-9.90715	-14.0135	-16.0457	-17.2377	-12.255	-13.9464	-17.8168
211.5	-10.5085	-10.8275	-9.77141	-13.9436	-16.05	-17.4003	-12.1643	-13.9192	-17.9254
211.4	-10.4437	-10.7612	-9.6282	-13.8703	-16.0554	-17.5618	-12.072	-13.8928	-18.0346
211.3	-10.3811	-10.6923	-9.53511	-13.7959	-16.0554	-17.7491	-11.9838	-13.8674	-18.1463
211.2	-10.3192	-10.6203	-9.45914	-13.7192	-16.0512	-17.9473	-11.899	-13.8404	-18.2632
211.1	-10.2542	-10.5392	-9.33198	-13.6385	-16.05	-18.1545	-11.8122	-13.8067	-18.3838
211	-10.1783	-10.4526	-9.22905	-13.5506	-16.0526	-18.3745	-11.7175	-13.7729	-18.5099
210.9	-10.0957	-10.3706	-9.13768	-13.4575	-16.0522	-18.5594	-11.6239	-13.7413	-18.6284
210.8	-10.0062	-10.2872	-9.02886	-13.3672	-16.0533	-18.7715	-11.5323	-13.7054	-18.7442
210.7	-9.91379	-10.1987	-8.94586	-13.2785	-16.0568	-18.9927	-11.4393	-13.661	-18.8642
210.6	-9.81553	-10.113	-8.81198	-13.1936	-16.056	-19.2265	-11.3459	-13.6214	-18.9854
210.5	-9.71212	-10.0213	-8.58592	-13.1064	-16.0569	-19.4358	-11.2512	-13.5801	-19.1147
210.4	-9.60126	-9.91791	-8.37544	-13.0236	-16.0557	-19.6582	-11.1508	-13.5311	-19.2348
210.3	-9.49273	-9.81152	-8.19024	-12.9402	-16.0561	-19.8497	-11.0455	-13.4817	-19.3549
210.2	-9.38655	-9.70185	-7.96152	-12.8581	-16.0558	-20.0119	-10.9377	-13.432	-19.4744
210.1	-9.27996	-9.58665	-7.63574	-12.7757	-16.0633	-20.1659	-10.818	-13.3815	-19.5997
210	-9.17291	-9.46319	-7.36271	-12.6904	-16.0784	-20.3345	-10.6923	-13.3359	-19.7311
209.9	-9.06361	-9.33339	-7.09421	-12.6033	-16.0943	-20.4765	-10.5654	-13.2942	-19.87
209.8	-8.94525	-9.19314	-6.9193	-12.5134	-16.112	-20.6019	-10.4382	-13.2556	-20.009
209.7	-8.82006	-9.05213	-6.7731	-12.4221	-16.1237	-20.7337	-10.3145	-13.2189	-20.1431
209.6	-8.68658	-8.91067	-6.6294	-12.3235	-16.1429	-20.8866	-10.1851	-13.1818	-20.2793
209.5	-8.54468	-8.77054	-6.57042	-12.2237	-16.1643	-21.0421	-10.0477	-13.1385	-20.4195
209.4	-8.405	-8.62799	-6.44332	-12.1297	-16.1777	-21.2318	-9.89925	-13.0863	-20.5614
209.3	-8.25368	-8.47867	-6.37706	-12.0359	-16.1924	-21.4182	-9.74798	-13.0358	-20.7047
209.2	-8.09134	-8.3249	-6.32032	-11.936	-16.1945	-21.5997	-9.59682	-12.9797	-20.851
209.1	-7.92682	-8.16785	-6.2913	-11.8316	-16.1893	-21.8141	-9.43639	-12.9201	-21.0009
209	-7.76015	-8.00717	-6.24219	-11.723	-16.1764	-22.011	-9.27911	-12.855	-21.1532
208.9	-7.59648	-7.84299	-6.16672	-11.6106	-16.1635	-22.1882	-9.11954	-12.7917	-21.3097
208.8	-7.42739	-7.68322	-6.02604	-11.4922	-16.1502	-22.3086	-8.95558	-12.7247	-21.4683
208.7	-7.25222	-7.51821	-5.83782	-11.3771	-16.1246	-22.4229	-8.7882	-12.6545	-21.633
208.6	-7.06742	-7.35184	-5.68179	-11.2469	-16.0915	-22.5651	-8.62766	-12.5867	-21.7877
208.5	-6.88438	-7.17985	-5.50658	-11.1192	-16.0516	-22.6914	-8.47299	-12.5106	-21.9347
208.4	-6.70698	-7.00193	-5.23327	-10.9953	-16.016	-22.8131	-8.31167	-12.4278	-22.0891
208.3	-6.52945	-6.81632	-5.05491	-10.8669	-15.9767	-22.9494	-8.14557	-12.3461	-22.2479
208.2	-6.35037	-6.63461	-4.87593	-10.7341	-15.9484	-23.0658	-7.98198	-12.2601	-22.4105
208.1	-6.1681	-6.44631	-4.72951	-10.5872	-15.9155	-23.1556	-7.81519	-12.1735	-22.5773
208	-5.97627	-6.253	-4.57861	-10.4391	-15.8829	-23.2538	-7.643	-12.0852	-22.7415
207.9	-5.78241	-6.06186	-4.36936	-10.2862	-15.8438	-23.2716	-7.46177	-12.0044	-22.9205
207.8	-5.57969	-5.87602	-4.18325	-10.1461	-15.8041	-23.241	-7.26745	-11.9243	-23.118
207.7	-5.36334	-5.68199	-3.98394	-10.0054	-15.762	-23.1957	-7.07008	-11.8354	-23.3296
207.6	-5.1422	-5.48893	-3.88383	-9.86051	-15.7093	-23.1055	-6.8751	-11.7397	-23.5443
207.5	-4.91646	-5.29505	-3.71517	-9.71542	-15.6549	-22.9946	-6.67148	-11.6335	-23.7601
207.4	-4.67917	-5.10212	-3.60977	-9.56867	-15.5949	-22.8995	-6.45911	-11.5215	-23.9713
207.3	-4.43508	-4.90146	-3.51327	-9.42422	-15.5336	-22.7622	-6.23366	-11.3969	-24.1774
207.2	-4.1928	-4.69837	-3.43721	-9.26859	-15.474	-22.5948	-5.99987	-11.262	-24.3799
207.1	-3.94917	-4.48246	-3.3558	-9.10174	-15.4001	-22.4213	-5.76382	-11.1235	-24.5698
207	-3.7097	-4.25627	-3.22241	-8.91767	-15.3304	-22.121	-5.53055	-10.9878	-24.7397
206.9	-3.46126	-4.02356	-3.14593	-8.71316	-15.2635	-21.8254	-5.30141	-10.8461	-24.9005
206.8	-3.21523	-3.7877	-3.03257	-8.49812	-15.1807	-21.4581	-5.06654	-10.7091	-25.0532
206.7	-2.96717	-3.55196	-2.89085	-8.28388	-15.0938	-21.0242	-4.82247	-10.5791	-25.2023
206.6	-2.71025	-3.30485	-2.62361	-8.06403	-15.0072	-20.5206	-4.5831	-10.4448	-25.346
206.5	-2.4463	-3.05887	-2.32222	-7.84712	-14.91	-19.9643	-4.33425	-10.3085	-25.4918
206.4	-2.1804	-2.80478	-2.20009	-7.62893	-14.8007	-19.5194	-4.07367	-10.1652	-25.6488
206.3	-1.91118	-2.54086	-2.03244	-7.41585	-14.6858	-19.1453	-3.80077	-10.0125	-25.8064
206.2	-1.63261	-2.26252	-1.98942	-7.19536	-14.582	-18.7782	-3.5139	-9.86546	-25.9572
206.1	-1.36193	-1.97779	-1.90263	-6.96715	-14.4938	-18.3076	-3.21813	-9.72141	-26.1263
206	-1.08034	-1.68833	-1.85645	-6.72827	-14.4142	-17.8525	-2.91646	-9.57808	-26.2992
205.9	-0.785716	-1.39233	-1.91905	-6.48749	-14.3447	-17.3445	-2.61663	-9.43628	-26.4748
205.8	-0.485739	-1.09722	-1.95349	-6.25371	-14.2679	-16.7835	-2.30957	-9.29461	-26.6489
205.7	-0.180712	-0.794397	-2.0183	-6.01318	-14.1882	-16.3131	-1.99241	-9.15315	-26.8208
205.6	0.141134	-0.489624	-2.06837	-5.77823	-14.1251	-15.8451	-1.68032	-8.9894	-26.9939
205.5	0.471402	-0.181287	-2.24213	-5.53346	-14.0642	-15.2564	-1.39006	-8.82912	-27.1649
205.4	0.799485	0.129025	-2.44973	-5.27668	-14.0131	-14.8209	-1.10055	-8.65348	-27.3428
205.3	1.12767	0.452595	-2.62316	-5.01772	-13.9244	-14.3448	-0.809443	-8.47517	-27.5078
205.2	1.46174	0.781151	-2.87073	-4.784	-13.8401	-13.8161	-0.522793	-8.30208	-27.6601
205.1	1.79327	1.11201	-2.96734	-4.54314	-13.7701	-13.3697	-0.230304	-8.10958	-27.7986
205	2.13373	1.45117	-3.16548	-4.30363	-13.6932	-12.8334	0.0477542	-7.91716	-27.9294
204.9	2.45873	1.79739	-3.34449	-4.03923	-13.6054	-12.2027	0.344174	-7.73212	-28.0733
204.8	2.76942	2.13933	-3.43464	-3.76129	-13.5392	-11.5657	0.632684	-7.56191	-28.2205
204.7	3.09252	2.47189	-3.38185	-3.48535	-13.472	-11.0671	0.941444	-7.38282	-28.3797
204.6	3.41625	2.78566	-3.24874	-3.19637	-13.3902	-10.4974	1.25965	-7.1926	-28.5601
204.5	3.74182	3.10205	-3.17075	-2.89362	-13.3007	-10.0673	1.5769	-6.99924	-28.7655
204.4	4.05536	3.41362	-3.09778	-2.60116	-13.2142	-9.68981	1.90309	-6.80749	-28.9757
204.3	4.36846	3.72989	-3.1023	-2.3053	-13.1242	-9.37498	2.22872	-6.61222	-29.1949
204.2	4.68056	4.03337	-2.96876	-1.99593	-13.0328	-9.1161	2.55731	-6.40422	-29.4256
204.1	4.98755	4.30515	-2.90363	-1.73054	-12.9397	-8.86811	2.88232	-6.2026	-29.6728
204	5.29213	4.57832	-2.8276	-1.46261	-12.8464	-8.68492	3.21577	-6.01033	-29.9056
203.9	5.57932	4.83483	-2.66834	-1.21858	-12.7504	-8.31201	3.54335	-5.83584	-30.1254
203.8	5.88369	5.11287	-2.58945	-0.979705	-12.671	-7.92916	3.83726	-5.67524	-30.3317
203.7	6.17958	5.37511	-2.45706	-0.746561	-12.5779	-7.5333	4.12154	-5.5206	-30.5358
203.6	6.47659	5.63777	-2.31424	-0.520914	-12.4646	-7.10075	4.41147	-5.36325	-30.7251
203.5	6.76872	5.89812	-2.10037	-0.311573	-12.3436	-6.66596	4.70274	-5.21969	-30.9231
203.4	7.05672	6.15761	-1.9348	-0.0772479	-12.2026	-6.21163	4.982	-5.07327	-31.1212
203.3	7.33133	6.41755	-1.81827	0.184492	-12.1096	-5.8264	5.25479	-4.91792	-31.2991
203.2	7.6043	6.68421	-1.72548	0.456768	-12.0478	-5.2936	5.51329	-4.78336	-31.4937
203.1	7.86428	6.93108	-1.6998	0.731794	-11.9711	-4.80535	5.76712	-4.65831	-31.6865
203	8.0787	7.15091	-1.56991	0.98826	-11.9029	-4.40742	6.02086	-4.51316	-31.8648
202.9	8.27946	7.35129	-1.3809	1.2075	-11.8569	-3.89125	6.29654	-4.41038	-32.0289
202.8	8.48405	7.51901	-1.23974	1.48353	-11.8496	-3.46405	6.57787	-4.28081	-32.1838
202.7	8.65787	7.68057	-1.07578	1.75699	-11.8468	-3.22284	6.84249	-4.15792	-32.3204
202.6	8.81104	7.84169	-0.924165	1.9805	-11.8402	-2.98017	7.12818	-4.07951	-32.4429
202.5	8.9496	7.97314	-0.624287	2.19265	-11.8093	-2.84004	7.39389	-3.96801	-32.5659
202.4	9.07573	8.08768	-0.2789	2.39418	-11.7691	-2.84063	7.62344	-3.80473	-32.6768
202.3	9.21028	8.20288	0.049663	2.61889	-11.6946	-2.89296	7.86823	-3.63735	-32.823
202.2	9.33944	8.35142	0.222543	2.83185	-11.6067	-2.87285	8.08707	-3.49267	-32.983
202.1	9.47627	8.4996	0.32508	3.02309	-11.5052	-2.95304	8.2692	-3.35241	-33.1409
202	9.58244	8.638	0.514193	3.15321	-11.3859	-3.01899	8.42777	-3.20324	-33.3057
201.9	9.68835	8.76434	0.657088	3.27942	-11.2472	-2.96761	8.59416	-3.08931	-33.4636
201.8	9.80754	8.84744	0.806074	3.44027	-11.1321	-2.91056	8.73706	-2.97478	-33.6217
201.7	9.94285	8.92485	0.733076	3.61752	-11.0576	-2.78441	8.87527	-2.90755	-33.7653
201.6	10.0606	9.03556	0.645207	3.84441	-10.9446	-2.68807	9.02342	-2.84399	-33.8983
201.5	10.1433	9.11482	0.454853	4.04621	-10.8716	-2.58433	9.14213	-2.75093	-34.0183
201.4	10.2533	9.17184	0.287095	4.26937	-10.7996	-2.5288	9.22261	-2.68937	-34.1208
201.3	10.3286	9.17878	0.160987	4.4512	-10.7446	-2.43795	9.34925	-2.60803	-34.1969
201.2	10.4008	9.17129	0.0277836	4.69791	-10.7266	-2.3513	9.43886	-2.55221	-34.2787
201.1	10.4767	9.1001	-0.204012	4.93981	-10.6954	-2.3539	9.51983	-2.49042	-34.3487
201	10.5069	9.03103	-0.468406	5.16457	-10.6466	-2.38049	9.589	-2.34544	-34.4416
200.9	10.491	8.96868	-0.718956	5.3355	-10.5347	-2.49975	9.67659	-2.20164	-34.5296
200.8	10.4576	8.91214	-0.839219	5.50179	-10.3568	-2.59057	9.73917	-2.0881	-34.6146
200.7	10.4298	8.87405	-0.851317	5.64685	-10.0629	-2.7384	9.85337	-1.9996	-34.655
200.6	10.3535	8.81236	-0.859501	5.71528	-9.80527	-2.83136	10.0126	-1.87089	-34.6202
200.5	10.3111	8.8048	-1.02867	5.79629	-9.439	-2.97732	10.1336	-1.71386	-34.5719
200.4	10.2816	8.84419	-1.14982	5.90248	-8.98337	-3.2594	10.2493	-1.45816	-34.4719
200.3	10.2319	8.88992	-1.13204	5.97678	-8.51542	-3.58026	10.3863	-1.26014	-34.3597
200.2	10.1609	8.87054	-1.02455	6.08666	-8.03201	-3.75705	10.4848	-1.06874	-34.2431
200.1	10.0999	8.86057	-0.968721	6.27998	-7.55856	-3.88943	10.5633	-0.867999	-34.0923
200	10.0375	8.83479	-1.12998	6.48931	-7.1619	-4.01841	10.6595	-0.729925	-33.9417
199.9	10.0531	8.83538	-1.34047	6.68538	-6.78769	-4.12815	10.7849	-0.625444	-33.7045
199.8	10.084	8.79844	-1.53872	6.84908	-6.44116	-4.24934	10.8609	-0.52862	-33.4434
199.7	10.072	8.72654	-1.59906	6.99366	-6.15019	-4.34135	11.0005	-0.455626	-33.1792
199.6	9.99314	8.66128	-1.70282	7.1211	-5.91504	-4.2555	11.1554	-0.410904	-32.8157
199.5	9.93568	8.60415	-1.91145	7.25122	-5.73419	-4.14118	11.3096	-0.339698	-32.4404
199.4	9.91179	8.55066	-2.08547	7.37555	-5.50418	-4.07653	11.4988	-0.299113	-32.0145
199.3	9.86439	8.54319	-2.16015	7.41933	-5.26448	-3.98333	11.7182	-0.20944	-31.5203
199.2	9.77494	8.48376	-2.22331	7.42516	-4.90706	-4.00992	11.9689	-0.0229025	-30.9704
199.1	9.63025	8.40317	-2.24889	7.37698	-4.58111	-3.93326	12.1761	0.19384	-30.4086
199	9.44475	8.38427	-2.18009	7.38735	-4.2465	-3.88511	12.4223	0.46023	-29.8644
198.9	9.21926	8.39008	-2.12313	7.39919	-3.83162	-3.88601	12.7053	0.756749	-29.3431
198.8	8.99084	8.36899	-2.11073	7.45078	-3.33935	-3.92622	13.0033	1.03622	-28.8122
198.7	8.75614	8.36297	-2.13941	7.36586	-2.78181	-3.94687	13.3705	1.3406	-28.3062
198.6	8.4775	8.40994	-2.21161	7.30222	-2.28028	-4.01602	13.675	1.63353	-27.7449
198.5	8.18898	8.46433	-2.17598	7.30638	-1.83926	-4.12123	13.9855	1.86506	-27.1533
198.4	7.97778	8.52193	-2.10501	7.35609	-1.49965	-4.24518	14.2845	2.15172	-26.4941
198.3	7.828	8.56208	-2.17946	7.34309	-1.17586	-4.36325	14.5119	2.51839	-25.8637
198.2	7.77559	8.534	-2.25245	7.40495	-0.895979	-4.48425	14.5387	2.99941	-25.1944
198.1	7.77749	8.50232	-2.22675	7.55687	-0.659901	-4.60992	14.4995	3.33651	-24.5763
198	7.67335	8.45903	-2.14125	7.71653	-0.550655	-4.65818	14.4787	3.6518	-23.9321
197.9	7.62123	8.26374	-2.10348	7.80705	-0.581127	-4.58288	14.3474	3.92165	-23.3922
197.8	7.56015	8.08939	-2.12153	7.85881	-0.582984	-4.45769	14.1986	4.21088	-22.8323
197.7	7.46468	7.84394	-2.1765	7.88129	-0.553757	-4.32621	14.0474	4.38835	-22.3135
197.6	7.34751	7.60215	-2.27331	7.83209	-0.427328	-4.19882	13.8918	4.51033	-21.7947
197.5	7.20132	7.37646	-2.25431	7.71019	-0.28363	-4.07346	13.8236	4.51978	-21.2482
197.4	6.9675	7.08414	-2.23425	7.65599	-0.145763	-3.95535	13.6888	4.53014	-20.7271
197.3	6.71762	6.86401	-2.20485	7.53961	0.0992889	-3.81385	13.624	4.60522	-20.0709
197.2	6.49067	6.68658	-2.27892	7.42627	0.375601	-3.62588	13.4931	4.71112	-19.4323
197.1	6.33242	6.51393	-2.38267	7.3394	0.734022	-3.54191	13.3207	4.81527	-18.7437
197	6.20477	6.32612	-2.43114	7.21771	1.13015	-3.5169	13.1149	4.87696	-17.9942
196.9	6.00531	6.12885	-2.49359	7.02906	1.42392	-3.47732	12.9183	5.075	-17.2476
196.8	5.84655	5.89464	-2.59998	6.89703	1.68662	-3.46558	12.6079	5.22471	-16.5577
196.7	5.64143	5.77685	-2.64862	6.7138	1.85033	-3.46464	12.2296	5.32179	-15.9587
196.6	5.59014	5.65012	-2.77026	6.61427	1.85198	-3.57918	11.7727	5.39097	-15.3398
196.5	5.50674	5.43834	-2.93485	6.44669	1.86831	-3.72836	11.2829	5.42267	-14.5963
196.4	5.35455	5.2504	-3.10148	6.31749	1.8138	-3.93486	10.7194	5.39144	-13.86
196.3	5.26882	5.15369	-3.28074	6.24409	1.60167	-4.06523	10.1129	5.40225	-13.2153
196.2	5.17609	5.10284	-3.30997	6.26215	1.39838	-4.08562	9.46801	5.47695	-12.5722
196.1	5.07195	4.99325	-3.24981	6.31583	1.20269	-4.01111	8.96577	5.57039	-11.9873
196	4.94918	4.75764	-3.26584	6.2182	1.10496	-3.9923	8.43627	5.71499	-11.3511
195.9	4.80207	4.47734	-3.27712	6.09528	1.16663	-3.9376	7.97963	5.6874	-10.8137
195.8	4.69104	4.22171	-3.11181	5.85129	1.24225	-3.8011	7.59056	5.62638	-10.3928
195.7	4.49837	4.0192	-2.91847	5.5482	1.21605	-3.56259	7.28125	5.51014	-9.94037
195.6	4.2357	3.81362	-2.74627	5.25114	1.26821	-3.2526	7.00786	5.42358	-9.53897
195.5	4.06809	3.60446	-2.60066	4.93322	1.37644	-3.08912	6.74339	5.24993	-9.26225
195.4	3.876	3.53984	-2.53671	4.68481	1.51683	-2.91971	6.56632	5.00419	-8.91849
195.3	3.74941	3.50055	-2.48274	4.4311	1.61046	-2.73387	6.29949	4.67657	-8.57147
195.2	3.62452	3.63634	-2.46733	4.14552	1.57974	-2.50923	6.06617	4.40175	-8.16683
195.1	3.50717	3.6796	-2.48379	3.94953	1.41456	-2.40501	5.85285	4.09299	-7.77983
195	3.4519	3.7183	-2.55894	3.83399	1.28803	-2.36442	5.6188	3.91892	-7.40533
194.9	3.41797	3.80924	-2.6134	3.5382	1.1227	-2.34003	5.41889	3.67818	-6.97054
194.8	3.4359	3.85094	-2.62168	3.29451	0.844321	-2.40079	5.14783	3.34781	-6.57319
194.7	3.3817	3.81951	-2.60206	3.00074	0.54611	-2.59327	4.77876	3.0951	-6.07581
194.6	3.3399	3.74957	-2.5305	2.73919	0.181193	-2.80153	4.4437	2.83407	-5.7473
194.5	3.16224	3.69185	-2.52329	2.49509	-0.163304	-3.01274	4.15473	2.60456	-5.47974
194.4	3.02055	3.62914	-2.4545	2.37552	-0.384274	-3.10474	3.76391	2.33163	-5.23057
194.3	2.80838	3.52814	-2.33643	2.25789	-0.57302	-3.13826	3.49194	1.9931	-5.00076
194.2	2.62429	3.30136	-2.2583	2.17313	-0.720757	-3.10028	3.21115	1.66718	-4.76192
194.1	2.3245	3.05529	-2.15883	2.00944	-0.661131	-3.06682	2.97205	1.32772	-4.46912
194	2.10915	2.84733	-2.14502	1.83151	-0.621333	-2.91395	2.70019	0.917204	-4.24165
193.9	1.95694	2.57615	-1.97013	1.5872	-0.597898	-2.64219	2.44124	0.610809	-3.94238
193.8	1.83253	2.26834	-1.68228	1.3127	-0.430997	-2.45111	2.20126	0.270781	-3.626
193.7	1.76105	1.87573	-1.51681	0.997037	-0.396238	-2.40932	1.94353	-0.0806291	-3.38482
193.6	1.72935	1.49392	-1.40247	0.636863	-0.294013	-2.47656	1.5814	-0.410259	-3.12653
193.5	1.76291	1.18947	-1.33834	0.408884	-0.246716	-2.46043	1.18167	-0.87084	-2.90501
193.4	1.74196	0.899783	-1.26216	0.180819	-0.395842	-2.3647	0.793734	-1.1967	-2.67098
193.3	1.58485	0.592441	-1.29669	0.16171	-0.495103	-2.40804	0.523113	-1.54142	-2.38169
193.2	1.33156	0.23052	-1.46025	0.0460425	-0.56437	-2.57364	0.42643	-2.0051	-2.2691
193.1	1.0608	-0.0958858	-1.64706	-0.054024	-0.67424	-2.81486	0.239664	-2.36901	-2.0595
193	0.747362	-0.434525	-1.7664	-0.185275	-0.888304	-2.97141	0.0234232	-2.57436	-1.75191
192.9	0.404057	-0.728254	-1.85687	-0.301017	-1.0982	-3.10563	-0.242849	-2.72631	-1.47468
192.8	-0.0556329	-1.07878	-1.84658	-0.3891	-1.18597	-3.31563	-0.353564	-2.79603	-1.26776
192.7	-0.365082	-1.44734	-1.86502	-0.466026	-1.22446	-3.63624	-0.525533	-2.80765	-1.0333
192.6	-0.656406	-1.71813	-1.84407	-0.533838	-1.16189	-3.86548	-0.763028	-2.61793	-0.793731
192.5	-0.977687	-1.91543	-1.80033	-0.661783	-1.10495	-3.941	-0.998727	-2.39325	-0.535711
192.4	-1.26318	-2.18078	-1.71838	-0.741147	-0.894117	-4.01527	-1.21661	-2.15418	-0.363043
192.3	-1.5627	-2.39939	-1.64606	-0.827532	-0.625847	-4.03399	-1.42111	-1.84343	-0.291515
192.2	-1.73117	-2.62038	-1.6648	-0.827411	-0.440941	-3.93681	-1.52158	-1.61086	-0.226697
192.1	-1.90168	-2.79581	-1.70931	-0.919843	-0.352582	-3.87139	-1.62654	-1.29398	-0.151762
192	-1.99845	-2.9733	-1.67675	-0.955441	-0.357086	-3.78247	-1.64715	-1.03923	0.00343187
191.9	-2.03849	-3.1821	-1.70684	-1.12684	-0.465536	-3.85815	-1.67228	-0.896669	0.0859004
191.8	-2.09204	-3.2499	-1.67861	-1.37076	-0.599458	-3.95699	-1.71838	-0.699146	0.100189
191.7	-2.13882	-3.2077	-1.59583	-1.51677	-0.755266	-4.01244	-1.72187	-0.498372	0.115862
191.6	-2.16551	-3.11049	-1.47899	-1.59898	-0.947225	-4.08365	-1.69499	-0.413665	0.0779663
191.5	-2.17544	-2.90653	-1.22154	-1.61319	-1.01444	-4.17628	-1.65835	-0.316951	-0.0597024
191.4	-2.14709	-2.65278	-1.16085	-1.63999	-1.06173	-4.32384	-1.67106	-0.262445	-0.331843
191.3	-2.2265	-2.38524	-1.2533	-1.67237	-1.12663	-4.25113	-1.71929	-0.239194	-0.619855
191.2	-2.42886	-2.22816	-1.32083	-1.69869	-1.18308	-4.14391	-1.76879	-0.189494	-0.786931
191.1	-2.626	-2.02971	-1.35495	-1.75081	-1.28061	-3.99368	-1.79582	-0.177309	-0.979588
191	-2.82787	-1.80696	-1.37508	-1.83274	-1.37875	-3.80459	-1.76406	-0.0983618	-1.18117
190.9	-2.99418	-1.57763	-1.39678	-1.91736	-1.41076	-3.70267	-1.82327	-0.0435514	-1.35919
190.8	-3.10359	-1.35331	-1.37558	-2.04956	-1.51709	-3.52896	-1.97707	0.00368631	-1.4635
190.7	-3.14779	-1.09483	-1.29526	-2.09865	-1.58217	-3.33332	-2.2343	0.146578	-1.47981
190.6	-3.12525	-0.834546	-1.24866	-2.19566	-1.60968	-3.13274	-2.41694	0.255246	-1.55616
190.5	-3.05958	-0.586583	-1.21148	-2.26047	-1.55965	-2.94333	-2.54879	0.265667	-1.6543
190.4	-3.00022	-0.41428	-1.15804	-2.34501	-1.47522	-2.79336	-2.64073	0.268745	-1.73448
190.3	-2.87882	-0.224306	-1.21806	-2.43456	-1.50445	-2.61195	-2.82693	0.276087	-1.77786
190.2	-2.84213	-0.0655243	-1.28245	-2.48658	-1.49914	-2.39242	-2.93679	0.28884	-1.88095
190.1	-2.80559	0.0652371	-1.35706	-2.61045	-1.54078	-2.16088	-3.01139	0.195605	-2.01947
190	-2.77615	0.138764	-1.37464	-2.69283	-1.58717	-2.0073	-3.15574	0.0661252	-2.18593

## Sheet: fig-2C
Fig-2C Dimer Kd
FOR005					GL
concentration	102 G	43 A	39 K	100 F	conc	102 G	43 A	39 K	41 G
13.8408	0	0	0	0	18	0	0	0	0
20.7612	0.0106405	0.0103419	0.0131578	0.00175111	24	0.00283556	0.00646375	0.00973127	0.0173826
43.2526	0.0278486	0.0096572	0.0146597	0.0093086	43	0.00807735	0.0119828	0.0119472	0.0117944
86.5052	0.0391677	0.0153048	0.0185457	0.0155862	86	0.0224282	0.0169824	0.0119472	0.0132639
129.758	0.0606052	0.0211001	0.0206658	0.0254497	130	0.0402318	0.0274804	0.0191596	0.0172446
173.01	0.0672697	0.0318396	0.0258765	0.031493	170	0.0599538	0.0361889	0.0225241	0.0214478
302.768	0.123107	0.0598371	0.0352246	0.0610549	300	0.0818569	0.0531867	0.0270903	0.0245792
380.623	0.115926	0.0616105	0.0378377	0.0570502	396	0.0947856	0.0561223	0.0301478	0.0269014
432.526	0.118628	0.0572997	0.0385853	0.0622273	430	0.122635	0.0694467	0.0378565	0.0311727
544.983	0.119911	0.0603062	0.0352246	0.0647086	520	0.15271	0.0830304	0.0456708	0.0391568
666.09	0.137935	0.0687724	0.0417966	0.0678498	666	0.18338	0.0952822	0.0507401	0.0429618
899.654	0.118377	0.0581727	0.0390295	0.0589375	900	0.205184	0.114311	0.0539379	0.0460457
1167.82	0.21366	0.0959774	0.0545154	0.0967292	1100	0.248778	0.130761	0.0636387	0.0552754
					1300	0.257496	0.137878	0.0678967	0.0552754

## Sheet: fig. 3A
fig-3A NMR data
days	FOR005	R49G	GL
0	1	0.5	0.5
1	0.936434	0.968217	0.968217
2	0.920111	1.46006	1.46006
3	0.673833	1.83692	1.83692
4	0.45096	2.22548	2.22548
5	0.0366648	2.51833	2.51833
6	0	3	3
7	0	3.5	3.5

## Sheet: fig-3B
fig-3B NMR data
days	FOR005-150μM	FOR005-50μM
0	40875	14520
1	35175	14300
3	34350	8643
4	35910	6531
6	35745	0
7	36675	0

## Sheet: fig-6A
fig-6A. ThT
time in days	FOR005+ 50mM			FOR005+ 200mM NaCl		FOR005+1000mM NaCl
	replicate 1	replicate 2	replicate 3	replicate 1	replicate 2	replicate 1	replicate 2	replicate 3
0	2396	2420	2107	2444	2389	2740	2761	2540
0.00693287	2237	2290	2024	2340	2269	2659	2728	2466
0.0138773	2157	2211	1966	2226	2184	2536	2622	2383
0.0208218	2139	2140	1891	2191	2142	2424	2521	2297
0.0277778	2057	2102	1850	2141	2076	2289	2364	2180
0.0346991	2062	2099	1841	2161	2095	2221	2283	2141
0.0416435	2053	2085	1795	2121	2038	2109	2200	2042
0.048588	2024	2069	1771	2090	2037	2022	2090	1975
0.0555324	2029	2064	1776	2084	2022	1968	2020	1930
0.0624769	2023	2086	1797	2087	2030	1919	1971	1880
0.0694213	2024	2066	1787	2103	2031	1866	1946	1863
0.0763657	1997	2048	1775	2082	2037	1823	1889	1805
0.0833102	2003	2055	1772	2063	2014	1780	1836	1782
0.0902662	1983	2036	1751	2057	2007	1754	1819	1742
0.0971991	1972	2042	1760	2054	1979	1715	1774	1710
0.104144	1966	2039	1758	2044	1995	1679	1750	1678
0.111088	1987	2046	1759	2071	2001	1668	1739	1665
0.118032	1988	2068	1775	2067	2004	1634	1727	1677
0.124977	1999	2053	1771	2071	2005	1631	1695	1645
0.131921	1992	2033	1757	2058	2003	1606	1681	1636
0.138866	1982	2030	1768	2062	2008	1586	1662	1618
0.14581	1964	2020	1750	2053	1972	1559	1633	1582
0.152766	1993	2032	1776	2080	2009	1544	1628	1580
0.159699	1983	2019	1755	2047	1988	1535	1597	1566
0.166644	1972	2020	1756	2042	1984	1526	1587	1541
0.173588	1987	2029	1748	2040	1981	1498	1583	1556
0.180532	2005	2050	1766	2075	2013	1495	1584	1550
0.187477	1984	2021	1756	2046	1989	1497	1571	1532
0.194421	1957	2022	1751	2038	1969	1472	1541	1507
0.201366	1987	2037	1767	2042	1960	1457	1535	1505
0.20831	1977	2021	1759	2048	1966	1450	1533	1489
0.215278	1976	2019	1748	2048	1951	1451	1524	1475
0.222199	1977	2031	1753	2032	1938	1439	1513	1487
0.229144	1987	2023	1753	2038	1947	1432	1505	1477
0.236088	1984	2014	1754	2046	1961	1428	1507	1482
0.243032	1983	2032	1748	2027	1930	1418	1508	1465
0.249977	1996	2024	1748	2039	1930	1412	1499	1455
0.256933	1971	2019	1761	2021	1944	1410	1479	1446
0.263866	1986	2015	1754	2037	1941	1398	1480	1438
0.27081	1985	2012	1744	2014	1928	1386	1476	1436
0.277766	1981	2027	1743	2027	1939	1392	1463	1430
0.284699	1984	2043	1739	2022	1942	1395	1460	1436
0.291655	1993	2038	1748	2031	1931	1399	1461	1434
0.298588	1982	2032	1744	2022	1935	1399	1448	1421
0.305532	1981	2029	1750	2015	1911	1377	1443	1425
0.312477	1994	2031	1749	2033	1946	1386	1449	1415
0.319421	2013	2042	1754	2031	1947	1387	1440	1417
0.326366	2004	2046	1764	2029	1946	1364	1447	1422
0.33331	2012	2048	1764	2037	1937	1382	1462	1421
0.340266	1993	2013	1740	1989	1909	1363	1450	1420
0.347199	2005	2024	1748	2010	1924	1365	1429	1404
0.354144	1997	2041	1738	2009	1888	1345	1407	1395
0.361088	1983	2029	1748	2002	1913	1358	1419	1400
0.368032	1968	2033	1747	2010	1896	1335	1408	1394
0.374977	1998	2030	1752	1997	1899	1339	1414	1390
0.381921	1985	2024	1744	1993	1897	1336	1403	1379
0.388866	2002	2018	1753	1993	1906	1349	1409	1387
0.395822	1995	2034	1750	1976	1886	1344	1406	1387
0.402766	1989	2030	1763	1984	1880	1344	1399	1388
0.409699	1974	2022	1735	1967	1869	1330	1380	1376
0.416655	1946	2034	1741	1972	1865	1342	1390	1387
0.423588	1972	2032	1765	1983	1875	1339	1406	1373
0.430532	1965	2027	1743	1965	1861	1331	1390	1382
0.437477	1945	2023	1738	1930	1859	1325	1381	1364
0.444421	1974	2026	1761	1963	1869	1324	1394	1385
0.451366	1969	2030	1753	1960	1864	1326	1371	1369
0.45831	1977	2060	1774	1985	1884	1327	1384	1382
0.465266	1969	2031	1739	1939	1907	1321	1388	1359
0.472199	1968	2028	1754	1952	1959	1317	1374	1363
0.479144	1963	2041	1735	1948	2004	1320	1379	1358
0.486088	1959	2035	1744	1932	2040	1311	1374	1349
0.493032	1974	2023	1737	1910	2070	1308	1366	1346
0.499977	1969	2019	1742	1936	2167	1310	1354	1345
0.506921	1964	2032	1736	1922	2260	1304	1355	1343
0.513866	1946	2036	1747	1925	2355	1296	1356	1356
0.52081	1947	2017	1734	1911	2415	1311	1354	1346
0.527766	1947	2015	1736	1902	2476	1310	1358	1361
0.534699	1956	2027	1740	1901	2558	1298	1365	1338
0.541644	1941	2005	1738	1900	2591	1297	1367	1337
0.548588	1979	2047	1759	1940	2653	1283	1354	1340
0.555532	1974	2067	1778	1931	2673	1313	1367	1344
0.562477	1949	2036	1751	1891	2619	1310	1364	1324
0.569421	1953	2031	1740	1895	2620	1295	1348	1343
0.576366	1971	2038	1747	1896	2611	1304	1357	1337
0.58331	1970	2068	1764	1924	2627	1306	1351	1338
0.590266	1960	2052	1752	1899	2578	1304	1357	1328
0.597199	1960	2020	1752	1886	2557	1305	1341	1334
0.604144	1941	2038	1753	1864	2523	1296	1335	1336
0.611088	1949	2031	1756	1866	2520	1286	1347	1335
0.618032	1958	2025	1749	1872	2492	1292	1338	1328
0.624977	1979	2048	1771	1878	2477	1286	1334	1326
0.631921	1969	2050	1769	1873	2474	1285	1332	1330
0.638866	1966	2047	1754	1876	2445	1285	1351	1342
0.64581	1950	2023	1732	1854	2399	1283	1339	1320
0.652766	1973	2053	1759	1873	2403	1290	1351	1327
0.659699	1929	2024	1754	1856	2365	1290	1334	1315
0.666644	1954	2041	1743	1843	2348	1289	1329	1316
0.673588	1939	2032	1749	1850	2315	1287	1335	1304
0.680532	1964	2050	1769	1855	2373	1301	1346	1321
0.687477	1941	2024	1735	1843	2326	1277	1335	1301
0.694421	1961	2053	1750	1854	2365	1292	1341	1324
0.701366	1941	2028	1736	1827	2309	1272	1320	1299
0.70831	1932	2015	1746	1821	2316	1274	1325	1302
0.715266	1938	2022	1740	1826	2299	1272	1314	1291
0.722199	1927	2026	1737	1810	2299	1262	1300	1297
0.729144	1918	2010	1746	1813	2312	1274	1312	1308
0.736088	1950	2041	1735	1819	2289	1279	1321	1305
0.743032	1937	2035	1747	1816	2303	1277	1321	1301
0.749977	1943	2010	1742	1802	2319	1277	1322	1292
0.756921	1940	2043	1746	1809	2305	1275	1321	1306
0.763866	1933	2021	1743	1799	2294	1276	1310	1298
0.77081	1938	2023	1741	1796	2296	1277	1299	1287
0.777766	1938	2019	1735	1796	2310	1282	1322	1297
0.784699	1939	2047	1755	1798	2320	1263	1321	1285
0.791644	1949	2010	1746	1798	2306	1276	1311	1286
0.798588	1953	2028	1736	1775	2307	1262	1312	1281
0.805532	1940	2020	1744	1784	2305	1273	1308	1286
0.812477	1924	2012	1741	1764	2275	1269	1296	1290
0.819421	1938	2019	1736	1778	2294	1270	1308	1287
0.826366	1931	2026	1736	1765	2322	1270	1299	1291
0.83331	1944	2038	1750	1776	2312	1269	1302	1279
0.840266	1943	2042	1751	1768	2318	1265	1312	1296
0.847199	1933	2042	1751	1790	2341	1286	1326	1296
0.854144	1936	2031	1764	1762	2352	1281	1325	1297
0.861088	1938	2022	1738	1764	2354	1268	1300	1285
0.868032	1935	2017	1745	1770	2332	1268	1311	1292
0.874977	1938	2029	1731	1771	2335	1261	1287	1281
0.881921	1914	2032	1735	1755	2392	1253	1302	1279
0.888866	1929	2036	1740	1755	2394	1277	1306	1288
0.89581	1926	2042	1737	1740	2407	1271	1299	1282
0.902766	1939	2039	1759	1747	2384	1265	1300	1288
0.909699	1959	2045	1763	1761	2408	1279	1307	1293
0.916644	1935	2050	1751	1753	2412	1267	1292	1283
0.923588	1908	2029	1744	1734	2416	1251	1287	1274
0.930544	1930	2022	1737	1723	2420	1264	1280	1271
0.937477	1932	2043	1744	1740	2399	1266	1298	1297
0.944421	1938	2031	1763	1731	2432	1277	1303	1281
0.951366	1924	2021	1732	1712	2426	1260	1282	1265
0.95831	1932	2030	1762	1723	2456	1260	1295	1279
0.965266	1921	2032	1749	1728	2453	1263	1290	1286
0.972211	1944	2062	1765	1728	2494	1265	1304	1284
0.979144	1952	2118	1770	1719	2503	1270	1293	1289
0.9861	1947	2143	1757	1725	2506	1273	1295	1286
0.993032	1931	2173	1757	1738	2473	1258	1278	1273
0.999977	1940	2205	1750	1744	2537	1267	1293	1275
1.00692	1929	2242	1753	1734	2482	1254	1281	1273
1.01387	1923	2286	1742	1750	2493	1277	1304	1280
1.02081	1919	2318	1737	1758	2496	1261	1294	1269
1.02777	1942	2368	1762	1931	2510	1276	1283	1281
1.0347	1955	2410	1738	2042	2531	1269	1280	1279
1.04164	1947	2507	1772	2190	2563	1266	1282	1285
1.04859	1918	2582	1752	2298	2585	1275	1287	1289
1.05553	1924	2651	1763	2378	2570	1270	1287	1269
1.06248	1906	2688	1744	2449	2539	1253	1280	1280
1.06942	1913	2738	1752	2531	2539	1264	1279	1279
1.07637	1924	2778	1748	2596	2585	1262	1272	1271
1.08331	1926	2753	1754	2657	2577	1265	1283	1281
1.09027	1910	2772	1750	2697	2590	1253	1267	1268
1.0972	1913	2770	1744	2744	2581	1253	1272	1265
1.10414	1928	2806	1753	2813	2600	1269	1274	1274
1.1111	1937	2793	1765	2819	2603	1281	1289	1282
1.11803	1913	2755	1739	2890	2604	1257	1272	1269
1.12498	1923	2823	1755	2899	2646	1272	1280	1290
1.13192	1926	2809	1751	2949	2655	1253	1269	1272
1.13887	1921	2845	1756	2980	2619	1267	1272	1284
1.14582	1909	2880	1748	3035	2614	1258	1282	1275
1.15277	1914	2912	1747	3066	2658	1259	1267	1268
1.1597	1912	2921	1744	3058	2639	1260	1263	1259
1.16666	1913	2944	1755	3103	2638	1263	1266	1266
1.17359	1930	2975	1756	3135	2638	1266	1271	1273
1.18053	1902	2984	1749	3137	2606	1249	1253	1267
1.18748	1905	2999	1752	3154	2641	1261	1269	1259
1.19443	1924	3039	1762	3173	2670	1267	1280	1286
1.20138	1898	3020	1750	3149	2680	1262	1268	1268
1.20832	1929	3092	1761	3206	2706	1284	1271	1292
1.21528	1910	3086	1747	3134	2673	1259	1260	1264
1.22221	1914	3099	1755	3144	2706	1257	1269	1272
1.22914	1899	3099	1735	3070	2673	1258	1257	1264
1.23609	1924	3189	1764	3153	2728	1276	1266	1287
1.24303	1898	3181	1750	3143	2692	1253	1258	1256
1.24999	1906	3241	1751	3088	2675	1262	1267	1265
1.25692	1917	3267	1751	3095	2655	1245	1261	1269
1.26387	1914	3314	1755	3083	2717	1266	1264	1279
1.27082	1898	3375	1760	3048	2685	1267	1255	1265
1.27777	1912	3439	1760	3059	2744	1257	1264	1273
1.2847	1890	3469	1736	3044	2716	1261	1249	1266
1.29164	1923	3565	1754	3028	2716	1244	1260	1278
1.29859	1898	3570	1745	3045	2761	1256	1259	1261
1.30553	1907	3665	1767	3068	2785	1267	1265	1277
1.31248	1893	3647	1757	3065	2734	1273	1277	1281
1.31942	1893	3739	1751	3040	2730	1260	1262	1266
1.32637	1902	3775	1754	3043	2756	1267	1273	1266
1.33331	1907	3790	1752	3061	2742	1270	1251	1259
1.34027	1895	3843	1749	3075	2740	1252	1258	1266
1.3472	1881	3899	1742	3042	2741	1262	1243	1258
1.35416	1899	3933	1769	3056	2769	1267	1257	1270
1.36109	1904	4000	1767	3108	2792	1257	1260	1269
1.36803	1897	4023	1763	3076	2773	1266	1266	1263
1.37498	1892	4020	1758	3094	2786	1269	1265	1278
1.38192	1911	4084	1756	3107	2795	1281	1262	1274
1.38887	1905	4097	1758	3095	2836	1266	1273	1271
1.39581	1919	4122	1769	3109	2834	1277	1265	1284
1.40277	1888	4089	1747	3071	2803	1255	1258	1262
1.4097	1924	4177	1763	3091	2849	1257	1259	1267
1.41664	1909	4184	1768	3101	2847	1264	1266	1263
1.42359	1902	4197	1740	3063	2829	1270	1259	1261
1.43054	1909	4234	1758	3106	2839	1272	1260	1291
1.43748	1938	4216	1753	3090	2830	1270	1272	1265
1.44442	1962	4309	1758	3106	2845	1238	1242	1246
1.45137	1991	4297	1767	3110	2829	1264	1272	1281
1.45831	2020	4378	1756	3106	2860	1250	1246	1255
1.46527	2031	4324	1749	3087	2851	1263	1264	1261
1.4722	2041	4363	1733	3080	2828	1252	1246	1259
1.47914	2061	4385	1759	3057	2839	1252	1259	1267
1.4861	2100	4416	1744	3075	2836	1251	1258	1263
1.49303	2129	4431	1747	3089	2831	1249	1254	1262
1.49998	2147	4412	1746	3088	2839	1257	1241	1255
1.50692	2207	4459	1744	3105	2848	1261	1245	1263
1.51387	2213	4477	1743	3118	2886	1266	1274	1281
1.52082	2225	4461	1738	3081	2829	1254	1246	1252
1.52778	2254	4440	1743	3071	2866	1260	1258	1265
1.5347	2285	4544	1730	3074	2874	1246	1246	1256
1.54166	2292	4492	1755	3102	2880	1249	1244	1259
1.54859	2326	4518	1750	3082	2872	1248	1250	1266
1.55554	2322	4499	1752	3098	2886	1257	1256	1262
1.56248	2346	4587	1758	3065	2883	1248	1253	1259
1.56942	2385	4584	1762	3131	2945	1258	1267	1275
1.57637	2400	4612	1757	3128	2969	1242	1265	1268
1.58332	2399	4590	1755	3113	2956	1270	1257	1256
1.59027	2403	4597	1745	3079	2943	1260	1258	1273
1.59721	2423	4628	1755	3151	2972	1265	1267	1274
1.60414	2479	4666	1779	3132	2969	1261	1265	1274
1.61109	2483	4670	1778	3164	2978	1272	1258	1272
1.61804	2453	4635	1748	3095	2966	1270	1241	1259
1.62498	2473	4623	1751	3088	2980	1260	1257	1263
1.63192	2520	4748	1771	3080	2954	1266	1252	1262
1.63887	2532	4705	1777	3137	2971	1261	1273	1267
1.64582	2534	4742	1757	3093	2987	1250	1260	1260
1.65278	2513	4753	1744	3131	2978	1275	1267	1262
1.6597	2522	4728	1740	3090	2942	1243	1235	1248
1.66664	2553	4680	1747	3087	2975	1248	1249	1259
1.6736	2611	4854	1781	3142	3007	1261	1259	1262
1.68054	2610	4770	1756	3129	2990	1261	1262	1269
1.68749	2607	4815	1742	3099	2941	1246	1237	1260
1.69442	2640	4815	1743	3112	2965	1255	1241	1262
1.70137	2643	4754	1758	3100	2957	1248	1239	1251
1.70832	2707	4812	1767	3162	3025	1263	1249	1260
1.71527	2722	4891	1774	3161	3034	1251	1255	1258
1.7222	2712	4817	1756	3110	3005	1247	1245	1261
1.72914	2742	4768	1742	3107	2997	1255	1245	1254
1.73609	2786	4900	1768	3156	3046	1261	1263	1266
1.74303	2780	4871	1769	3164	3055	1271	1251	1278
1.74998	2827	4906	1766	3124	3023	1256	1253	1258
1.75692	2815	4873	1750	3108	2984	1252	1239	1242
1.76387	2846	4927	1745	3094	3003	1259	1253	1257
1.77081	2876	4837	1749	3138	3010	1252	1254	1248
1.77777	2885	4917	1747	3108	3013	1251	1257	1247
1.78471	2906	4866	1750	3136	3045	1249	1260	1252
1.79164	2938	4881	1752	3126	3025	1247	1253	1262
1.79859	2982	4921	1753	3126	3040	1265	1252	1263
1.80553	3016	4988	1748	3152	3051	1239	1258	1257
1.81248	3058	4916	1756	3186	3042	1249	1264	1260
1.81942	3084	4926	1753	3097	3072	1245	1260	1258
1.82637	3098	4945	1751	3132	3054	1263	1252	1266
1.83331	3143	4840	1738	3075	3028	1249	1254	1261
1.84028	3183	5015	1768	3132	3083	1261	1251	1277
1.8472	3172	5010	1757	3166	3078	1270	1249	1268
1.85414	3209	4953	1747	3136	3089	1248	1261	1252
1.86109	3230	4998	1765	3158	3103	1261	1265	1268
1.86803	3278	5069	1755	3150	3118	1258	1254	1265
1.87498	3288	5012	1768	3151	3118	1266	1263	1262
1.88192	3310	5084	1761	3160	3106	1269	1259	1279
1.88887	3336	4982	1761	3129	3130	1260	1245	1264
1.89581	3331	5060	1752	3132	3088	1270	1256	1261
1.90277	3345	4947	1751	3108	3069	1253	1242	1257
1.9097	3420	5007	1772	3151	3097	1257	1269	1270
1.91664	3451	5109	1762	3174	3133	1269	1255	1270
1.92359	3454	5107	1771	3128	3087	1254	1268	1253
1.93053	3423	5128	1750	3124	3075	1242	1256	1260
1.93748	3471	5140	1759	3133	3092	1268	1257	1257
1.94442	3460	5118	1754	3127	3119	1265	1260	1269
1.95137	3505	5105	1750	3139	3082	1256	1241	1262
1.95831	3528	5022	1762	3159	3091	1252	1246	1260
1.96527	3559	5077	1766	3205	3150	1265	1271	1267
1.9722	3545	4965	1747	3157	3130	1254	1250	1259
1.97916	3574	5138	1755	3134	3111	1266	1266	1263
1.98609	3590	5062	1763	3147	3115	1254	1250	1267
1.99303	3628	5194	1772	3157	3134	1277	1271	1283
1.99998	3628	5115	1765	3164	3144	1257	1253	1275
2.00693	3641	5218	1778	3196	3156	1255	1260	1264
2.01387	3666	5179	1766	3219	3172	1276	1265	1268
2.02081	3692	5212	1777	3205	3183	1272	1260	1277
2.02777	3700	5025	1778	3261	3177	1265	1250	1275
2.0347	3700	5264	1778	3212	3158	1272	1270	1272
2.04164	3735	5168	1784	3208	3179	1275	1261	1263
2.04859	3731	5180	1768	3131	3130	1257	1257	1258
2.05553	3747	5209	1770	3183	3157	1272	1267	1277
2.06248	3777	5237	1787	3236	3210	1271	1260	1273
2.06942	3746	5229	1776	3218	3197	1262	1264	1279
2.07637	3835	5264	1784	3278	3218	1280	1283	1281
2.08331	3771	5273	1752	3181	3159	1261	1263	1265
2.09027	3793	5213	1758	3276	3170	1262	1249	1270
2.0972	3797	5295	1768	3189	3181	1266	1251	1270
2.10414	3766	5231	1747	3145	3166	1257	1243	1265
2.11109	3843	5333	1775	3214	3210	1267	1271	1275
2.11804	3861	5355	1784	3207	3224	1272	1270	1282
2.12498	3824	5325	1772	3205	3204	1263	1257	1272
2.13192	3857	5298	1784	3233	3215	1276	1270	1277
2.13887	3876	5405	1777	3228	3211	1270	1268	1281
2.14581	3882	5353	1790	3227	3226	1267	1270	1282
2.15277	3852	5339	1755	3209	3191	1259	1261	1276
2.1597	3846	5397	1758	3166	3183	1255	1250	1266
2.16664	3866	5364	1764	3189	3192	1277	1270	1270
2.17359	3865	5431	1758	3170	3195	1263	1265	1270
2.18053	3885	5422	1770	3175	3180	1257	1267	1273
2.18748	3883	5401	1757	3208	3193	1258	1258	1255
2.19442	3880	5437	1749	3216	3223	1275	1260	1263
2.20137	3933	5486	1777	3217	3224	1268	1265	1282
2.20832	3930	5487	1772	3207	3231	1266	1267	1290
2.21527	3922	5438	1755	3126	3193	1259	1252	1261
2.22221	3913	5408	1760	3176	3244	1269	1257	1265
2.22914	3944	5466	1761	3202	3212	1275	1267	1277
2.23609	3902	5439	1765	3168	3216	1259	1261	1264
2.24303	3949	5402	1752	3213	3255	1277	1264	1271
2.24999	3941	5413	1762	3223	3264	1264	1255	1267
2.25692	3917	5296	1761	3210	3201	1262	1260	1265
2.26387	3913	5337	1764	3201	3224	1269	1269	1266
2.27081	3928	5310	1757	3200	3240	1282	1273	1270
2.27777	3883	5213	1751	3219	3225	1254	1258	1253
2.2847	3923	5262	1774	3260	3280	1270	1268	1279
2.29164	3922	5065	1756	3273	3252	1260	1266	1266
2.2986	3878	5044	1764	3218	3264	1263	1263	1273
2.30553	3873	4937	1760	3186	3253	1268	1265	1267
2.31248	3848	4900	1741	3206	3231	1261	1257	1252
2.31942	3861	4848	1775	3225	3268	1268	1264	1275
2.32637	3838	4822	1771	3232	3254	1274	1265	1264
2.33331	3818	4735	1784	3230	3265	1283	1265	1280
2.34027	3778	4697	1769	3258	3239	1278	1282	1278
2.34721	3745	4689	1760	3311	3292	1274	1272	1276
2.35414	3722	4667	1774	3278	3267	1272	1267	1274
2.3611	3654	4617	1773	3202	3252	1267	1268	1272
2.36803	3613	4604	1763	3207	3265	1285	1270	1269
2.37498	3632	4600	1791	3258	3295	1280	1263	1270
2.38192	3532	4542	1762	3251	3262	1278	1275	1282
2.38887	3478	4547	1769	3209	3286	1282	1263	1284
2.39581	3415	4551	1759	3233	3259	1284	1283	1279
2.40277	3344	4529	1761	3257	3246	1276	1268	1267
2.4097	3336	4514	1770	3244	3287	1273	1275	1275
2.41664	3319	4588	1780	3234	3305	1286	1280	1283
2.4236	3247	4408	1766	3306	3321	1286	1290	1291
2.43053	3228	4576	1791	3311	3328	1288	1295	1293
2.43749	3174	4554	1762	3319	3293	1264	1260	1274
2.44442	3117	4408	1764	3270	3316	1286	1264	1266
2.45137	3072	4501	1770	3238	3319	1272	1274	1278
2.45831	3066	4437	1780	3284	3333	1282	1274	1293
2.46527	3011	4586	1767	3287	3330	1270	1279	1286
2.4722	2978	4485	1757	3194	3285	1276	1263	1271
2.47914	2975	4503	1797	3274	3342	1282	1290	1294
2.48609	2928	4464	1784	3228	3316	1284	1274	1273
2.49303	2905	4428	1772	3306	3327	1260	1277	1280
2.49998	2899	4523	1769	3328	3344	1284	1278	1282
2.50692	2849	4579	1772	3360	3364	1289	1293	1291
2.51387	2820	4479	1775	3321	3359	1299	1290	1300
2.52081	2814	4549	1774	3392	3340	1275	1280	1292
2.52777	2773	4539	1778	3413	3366	1275	1274	1282
2.5347	2750	4426	1790	3289	3322	1291	1274	1290
2.54164	2767	4521	1761	3378	3408	1283	1282	1283
2.54859	2726	4558	1781	3383	3384	1289	1271	1275
2.55554	2691	4554	1770	3403	3388	1275	1276	1280
2.56249	2647	4568	1758	3353	3341	1271	1267	1275
2.56942	2621	4450	1778	3266	3293	1270	1280	1288
2.57637	2644	4561	1772	3391	3363	1268	1294	1278
2.58331	2680	4637	1789	3407	3419	1293	1305	1296
2.59028	2609	4592	1799	3396	3397	1281	1290	1274
2.5972	2599	4561	1780	3374	3369	1289	1282	1289
2.60414	2584	4467	1784	3309	3376	1285	1280	1290
2.61109	2558	4589	1787	3401	3381	1280	1278	1281
2.61804	2568	4503	1793	3358	3407	1298	1296	1291
2.62498	2524	4459	1783	3301	3338	1285	1273	1276
2.63192	2504	4503	1772	3283	3333	1273	1282	1286
2.63888	2504	4493	1771	3312	3357	1290	1285	1275
2.64582	2491	4481	1759	3321	3355	1273	1265	1272
2.65277	2473	4573	1766	3398	3370	1277	1277	1283
2.6597	2441	4484	1773	3305	3372	1281	1271	1281
2.66664	2477	4541	1785	3322	3395	1290	1279	1293
2.67359	2487	4543	1777	3381	3393	1285	1284	1294
2.68054	2467	4507	1780	3392	3401	1288	1277	1276
2.68748	2453	4464	1770	3316	3369	1268	1263	1278
2.69443	2468	4491	1781	3259	3366	1267	1263	1277
2.70137	2424	4402	1746	3308	3360	1274	1269	1266
2.70831	2440	4477	1760	3265	3343	1272	1259	1268
2.71528	2450	4553	1779	3345	3387	1276	1284	1282
2.7222	2453	4560	1773	3330	3422	1260	1267	1266
2.72914	2426	4531	1782	3351	3438	1286	1275	1283
2.7361	2443	4548	1764	3360	3433	1288	1281	1282
2.74303	2414	4474	1765	3305	3376	1256	1267	1262
2.74998	2392	4504	1768	3299	3368	1271	1265	1271
2.75692	2397	4548	1766	3231	3356	1274	1263	1277
2.76387	2387	4493	1756	3258	3358	1278	1263	1261
2.77082	2411	4518	1768	3352	3413	1263	1270	1283
2.77082	2458.96	4526.3	1776.71	3379.62	3512	1263.01	1269.8	1282.49
2.77774	2478.36	4543.33	1754.11	3350.38	3512	1241.48	1261.77	1272.32
2.78471	2447.91	4480	1754.11	3338.46	3494.5	1256.94	1271.97	1284.46
2.79166	2461.94	4537.41	1747.26	3345.77	3452.5	1250.73	1258.5	1273.16
2.7986	2455.97	4535.93	1755.48	3376.54	3477	1258.12	1278.37	1278.25
2.80552	2458.66	4486.3	1752.74	3355.77	3437	1255.88	1250.75	1278.39
2.81248	2470.3	4494.44	1721.92	3323.08	3454.5	1255.35	1256.6	1272.74
2.81942	2492.09	4542.96	1763.7	3342.69	3497	1265.13	1274.01	1289.27
2.82635	2490	4540.74	1735.62	3357.31	3472.5	1255.09	1261.36	1270.48
2.8333	2461.34	4511.85	1753.42	3336.92	3478	1243.46	1252.38	1270.9
2.84025	2500.6	4530.37	1779.45	3356.92	3455.5	1238.84	1259.32	1262.43
2.84721	2481.19	4486.67	1793.15	3327.31	3460	1241.74	1261.63	1267.37
2.85414	2512.24	4531.11	1832.19	3399.23	3468.5	1244.25	1266.53	1278.67
2.86109	2480	4534.07	1852.05	3346.15	3446	1270.67	1275.92	1282.2
2.86802	2494.48	4546.67	1884.25	3333.08	3479	1257.2	1260.41	1268.5
2.87497	2498.21	4442.22	1883.56	3358.46	3452.5	1255.22	1244.35	1257.2
2.88191	2504.03	4485.93	1970.55	3317.31	3433	1252.84	1261.09	1269.49
2.88887	2504.33	4481.11	2004.11	3334.23	3460.5	1238.18	1265.17	1259.6
2.89581	2504.48	4522.59	2030.82	3352.69	3508.5	1258.12	1252.11	1265.4
2.90275	2503.58	4537.78	2067.81	3339.23	3452.5	1241.88	1252.24	1277.97
2.90971	2510.3	4536.67	2122.6	3290	3474.5	1249.14	1256.33	1263.98
2.91666	2546.72	4583.33	2196.58	3380.38	3498.5	1259.58	1269.25	1285.45
2.9236	2543.28	4549.63	2197.26	3390.38	3511	1236.46	1253.88	1269.77
2.93052	2549.4	4527.78	2242.47	3393.85	3511	1261.03	1257.01	1279.66
2.93748	2517.61	4510.74	2219.86	3371.92	3482	1254.43	1254.29	1264.97
2.94441	2554.78	4574.44	2306.85	3383.08	3515	1264.86	1256.05	1276.84
2.95135	2534.18	4539.26	2313.01	3348.08	3476	1234.08	1257.01	1267.8
2.95831	2545.67	4549.63	2332.19	3354.62	3489.5	1261.82	1260.41	1265.54
2.96524	2549.25	4496.67	2369.86	3305.77	3460	1248.08	1261.09	1265.68
2.9722	2543.13	4506.67	2383.56	3353.85	3538.5	1242.67	1257.69	1269.21
2.97916	2559.1	4535.19	2439.73	3388.46	3510	1264.73	1273.74	1284.6
2.9861	2542.39	4510	2448.63	3382.69	3466.5	1249.01	1263.13	1275.71
2.99303	2569.85	4589.26	2490.41	3357.69	3497	1259.05	1260.68	1275.14
2.99997	2562.69	4550.37	2519.18	3344.23	3473.5	1251.25	1263.67	1271.19
3.00691	2582.54	4544.44	2536.3	3378.46	3498.5	1252.31	1264.9	1266.81
3.01387	2582.54	4567.41	2540.41	3342.31	3499.5	1255.35	1268.3	1267.66
3.02081	2589.85	4558.15	2613.7	3403.46	3450.5	1239.89	1257.01	1280.37
3.02775	2590.45	4572.22	2612.33	3380.38	3478.5	1248.22	1259.73	1265.11
3.03471	2580.45	4616.3	2649.32	3399.23	3442.5	1237.91	1245.03	1280.51
3.04164	2614.18	4639.63	2726.71	3425.77	3531.5	1254.29	1271.02	1287.99
3.04859	2605.52	4522.22	2723.29	3400.77	3504.5	1245.57	1248.44	1274.72
3.05552	2595.97	4531.85	2748.63	3369.23	3496	1246.76	1253.06	1269.92
3.06248	2600.9	4541.48	2769.86	3374.23	3486	1242.54	1254.97	1265.54
3.06941	2577.16	4557.41	2766.44	3385.77	3477	1245.18	1260.14	1261.02
3.07637	2612.54	4587.78	2843.15	3374.23	3536	1261.03	1271.56	1286.02
3.08331	2650.3	4621.85	2865.75	3442.31	3541.5	1259.97	1277.14	1284.32
3.09025	2635.37	4594.07	2878.08	3403.08	3524.5	1257.6	1252.52	1279.66
3.0972	2626.12	4595.56	2853.42	3380.38	3504	1256.41	1262.59	1271.61
3.10416	2618.21	4580.37	2904.11	3424.23	3518.5	1250.99	1251.56	1263.84
3.11109	2633.43	4578.52	2900	3382.31	3444	1246.63	1254.42	1262.85
3.11802	2626.42	4593.7	2912.33	3380.38	3523.5	1244.12	1268.98	1266.24
3.12497	2602.69	4613.33	2973.29	3399.62	3523.5	1241.35	1256.05	1262.29
3.13191	2634.78	4584.44	2948.63	3399.23	3499.5	1248.48	1242.72	1254.94
3.13887	2638.36	4579.63	3008.9	3390.77	3517.5	1258.92	1262.31	1271.33
3.1458	2655.52	4597.41	3063.01	3402.69	3510.5	1261.03	1271.7	1272.88
3.15275	2641.94	4608.15	3045.21	3396.92	3457.5	1245.57	1250.48	1263.98
3.15971	2659.7	4596.67	3083.56	3430.77	3503	1245.84	1253.06	1273.02
3.16666	2616.42	4542.96	3078.08	3394.23	3499	1247.95	1253.61	1264.97
3.17359	2650.15	4664.44	3143.84	3416.15	3532	1259.71	1268.57	1286.58
3.18053	2618.36	4560	3139.04	3384.23	3493.5	1247.16	1261.77	1264.83
3.18748	2638.21	4611.48	3150	3395	3502.5	1251.12	1260	1268.93
3.19442	2676.57	4669.26	3176.03	3437.69	3545	1256.54	1273.47	1283.19
3.20137	2662.69	4713.7	3193.84	3433.85	3536	1252.18	1243.67	1264.41
3.20831	2643.73	4580.74	3205.48	3400	3492	1241.74	1246.53	1263.7
3.21525	2700.9	4701.85	3247.95	3423.46	3569	1262.48	1262.86	1284.18
3.22221	2679.55	4613.33	3217.12	3407.31	3538.5	1270.41	1258.91	1287.57
3.22916	2662.99	4667.78	3274.66	3430.77	3519.5	1269.09	1270.88	1279.8
3.2361	2639.1	4636.67	3247.26	3417.31	3491	1264.99	1274.56	1296.05
3.24303	2704.18	4681.11	3319.86	3438.85	3561	1255.22	1268.71	1279.94
3.24998	2655.82	4597.78	3312.33	3421.15	3521	1249.67	1255.1	1266.38
3.25691	2695.22	4658.15	3345.89	3393.08	3532	1256.8	1270.07	1282.2
3.26385	2649.25	4578.15	3341.1	3388.85	3485.5	1241.88	1251.56	1259.46
3.2708	2677.46	4658.52	3370.55	3421.54	3518	1254.56	1258.5	1268.5
3.27775	2694.33	4644.81	3378.77	3376.15	3485.5	1249.14	1264.08	1266.95
3.28471	2680.45	4641.48	3384.93	3408.46	3528.5	1256.27	1281.5	1280.93
3.29166	2692.84	4620.37	3393.15	3359.23	3490	1248.88	1242.18	1272.74
3.29859	2667.91	4654.07	3427.4	3423.85	3513	1246.63	1254.15	1259.04
3.30553	2681.19	4627.41	3404.11	3406.92	3539	1252.44	1250.48	1267.66
3.31248	2700.6	4657.78	3454.11	3408.46	3507	1253.9	1261.09	1267.94
3.31942	2688.36	4604.44	3448.63	3381.54	3520	1250.2	1262.86	1275.28
3.32635	2700.9	4640.74	3536.3	3446.15	3580.5	1264.99	1265.58	1288.28
3.3333	2706.72	4635.93	3502.05	3463.46	3550.5	1244.78	1260.27	1260.88
3.34024	2699.55	4589.26	3495.89	3384.62	3562.5	1248.75	1254.83	1273.02
3.34721	2724.18	4640.74	3526.03	3446.15	3540.5	1246.63	1265.17	1262.85
3.35416	2721.19	4640.74	3539.73	3433.85	3540	1239.1	1250.34	1263.7
3.3611	2718.06	4624.81	3573.97	3421.54	3548.5	1255.35	1245.31	1260.73
3.36802	2731.04	4668.89	3610.96	3488.08	3537	1265.13	1274.56	1278.67
3.37497	2718.21	4685.56	3632.19	3504.62	3594.5	1263.41	1270.07	1287.01
3.38192	2719.1	4651.85	3631.51	3443.85	3522	1255.09	1237.14	1267.66
3.38885	2706.57	4635.56	3626.03	3459.62	3528.5	1246.37	1250.2	1265.68
3.3958	2678.36	4658.15	3632.88	3412.69	3542	1244.91	1259.46	1280.93
3.40275	2733.73	4710	3676.71	3412.31	3503.5	1248.35	1257.28	1265.54
3.4097	2763.28	4611.48	3675.34	3446.54	3549	1263.14	1269.12	1270.9
3.41666	2761.49	4726.67	3719.86	3486.92	3575	1270.28	1271.84	1292.66
3.42359	2777.01	4740.37	3740.41	3474.23	3588.5	1270.67	1272.24	1281.21
3.43052	2764.33	4780.37	3782.19	3485	3610	1276.49	1264.49	1280.51
3.43747	2776.57	4712.22	3747.95	3455.77	3554.5	1235.67	1258.91	1263.56
3.44441	2743.73	4677.78	3709.59	3463.85	3566	1254.82	1258.78	1278.39
3.45137	2749.1	4705.93	3800.68	3458.85	3590	1262.09	1271.56	1280.79
3.45831	2749.25	4715.19	3784.25	3458.85	3559.5	1255.09	1266.39	1276.27
3.46525	2752.99	4685.19	3792.47	3489.23	3542.5	1256.14	1265.99	1280.08
3.4722	2784.63	4727.78	3842.47	3488.85	3546.5	1252.05	1267.35	1270.9
3.47914	2736.87	4680.74	3801.37	3434.62	3608.5	1264.99	1261.09	1272.18
3.48609	2755.82	4661.85	3836.99	3408.85	3558.5	1248.35	1255.92	1265.82
3.49303	2800.75	4750.37	3904.79	3535.77	3633	1281.24	1274.69	1297.46
3.49998	2795.22	4751.11	3922.6	3470.38	3599.5	1269.22	1276.87	1284.89
3.50691	2800.15	4745.56	3877.4	3492.69	3577.5	1264.2	1268.71	1284.46
3.51385	2801.34	4757.04	3933.56	3477.31	3622.5	1247.42	1252.52	1257.49
3.5208	2797.16	4759.63	3982.19	3473.85	3576	1270.15	1280.68	1272.46
3.52774	2809.4	4721.85	3957.53	3496.15	3586	1259.18	1259.59	1269.21
3.5347	2785.37	4747.04	3993.15	3501.54	3568.5	1264.73	1280	1280.93
3.54166	2790.15	4757.41	3984.93	3483.08	3570	1273.05	1275.78	1278.81
3.5486	2785.82	4735.19	3989.04	3520.77	3602.5	1240.69	1254.01	1260.03
3.55553	2797.31	4730.74	3976.03	3472.31	3581	1243.59	1254.56	1268.36
3.56247	2769.7	4697.78	3995.89	3500.77	3572.5	1251.12	1262.18	1276.84
3.56942	2762.69	4701.48	3984.25	3446.15	3569.5	1257.6	1253.74	1267.8
3.57635	2777.76	4695.56	4008.9	3432.69	3580.5	1259.71	1259.73	1286.02
3.58331	2775.37	4727.78	4017.81	3486.92	3603	1257.86	1265.31	1267.09
3.59025	2792.54	4740.37	4069.18	3477.31	3580.5	1245.97	1258.37	1270.48
3.59721	2782.39	4710.74	4058.9	3483.85	3559	1247.56	1251.56	1271.47
3.60416	2796.72	4705.19	4056.16	3485.38	3564	1255.88	1257.55	1272.32
3.6111	2800	4731.85	4071.92	3473.85	3566	1250.33	1259.86	1270.48
3.61803	2776.57	4707.41	4091.1	3484.23	3548.5	1250.59	1268.98	1268.36
3.62498	2794.33	4719.26	4135.62	3500	3608.5	1253.37	1272.11	1279.24
3.63192	2777.16	4721.85	4117.81	3483.08	3593.5	1251.12	1258.91	1274.44
3.63887	2820.3	4698.52	4146.58	3491.54	3585.5	1256.67	1254.01	1262.15
3.64581	2811.34	4741.85	4184.93	3521.54	3602.5	1262.35	1254.29	1260.31
3.65275	2829.7	4724.44	4184.25	3515.38	3566	1250.2	1254.69	1274.44
3.65971	2821.34	4764.81	4232.19	3505.77	3585.5	1251.78	1259.18	1275
3.66666	2777.01	4667.78	4231.51	3489.23	3606.5	1249.67	1267.89	1269.77
3.6736	2802.09	4788.52	4248.63	3534.62	3634.5	1254.69	1274.97	1289.69
3.68052	2816.42	4745.19	4193.15	3495.38	3581	1264.6	1246.94	1281.21
3.68747	2791.94	4741.48	4162.33	3470.38	3598	1261.43	1259.05	1271.19
3.69442	2848.06	4758.15	4313.7	3525	3646.5	1265.52	1272.79	1288.14
3.70137	2835.22	4748.15	4286.99	3454.23	3581.5	1251.65	1271.29	1273.31
3.7083	2842.99	4732.22	4256.16	3517.31	3602.5	1236.86	1273.47	1270.34
3.71525	2852.99	4802.22	4363.7	3541.92	3637.5	1272.66	1268.3	1294.07
3.7222	2831.19	4758.52	4342.47	3539.62	3615	1267.11	1271.7	1282.2
3.72916	2836.27	4764.07	4363.01	3494.62	3610	1255.61	1269.66	1285.17
3.73609	2813.73	4735.19	4344.52	3523.08	3590	1268.82	1269.66	1286.16
3.74303	2820.6	4745.56	4382.88	3529.62	3606.5	1258.39	1258.64	1276.27
3.74998	2836.42	4758.52	4376.03	3540	3618.5	1264.73	1271.16	1274.44
3.75692	2818.66	4775.56	4420.55	3497.69	3612.5	1258.26	1272.65	1274.01
3.76385	2849.25	4731.85	4437.67	3532.69	3616	1251.12	1268.84	1278.25
3.77081	2837.76	4762.96	4457.53	3513.08	3609	1251.92	1267.48	1284.6
3.77774	2827.61	4790.74	4444.52	3525	3607.5	1258.39	1259.32	1286.72
3.78471	2814.18	4746.67	4462.33	3500	3597	1252.05	1265.71	1261.72
3.79164	2819.85	4780	4499.32	3510.38	3600.5	1257.99	1262.45	1277.54
3.7986	2822.99	4785.93	4526.71	3497.31	3641.5	1259.31	1271.43	1276.55
3.80552	2870.6	4787.04	4571.23	3530.77	3660.5	1274.5	1282.18	1302.82
3.81247	2848.81	4742.22	4531.51	3530	3613	1266.97	1251.56	1277.26
3.81941	2845.82	4798.89	4582.88	3465	3607.5	1256.01	1265.44	1282.06
3.82637	2856.27	4713.33	4576.03	3517.31	3620	1262.09	1264.76	1257.63
3.8333	2873.43	4797.78	4607.53	3529.23	3626.5	1256.94	1269.12	1285.31
3.84025	2840.15	4780	4650.68	3523.08	3624.5	1245.84	1269.8	1279.52
3.84721	2856.57	4765.56	4656.16	3532.31	3619.5	1252.05	1266.8	1284.89
3.85416	2857.16	4751.48	4666.44	3513.46	3625.5	1246.5	1255.51	1268.08
3.8611	2850	4767.41	4733.56	3516.54	3639	1260.9	1259.86	1280.65
3.86802	2875.37	4833.7	4744.52	3486.54	3619.5	1250.2	1265.58	1274.15
3.87498	2865.37	4802.96	4747.26	3553.08	3620	1266.84	1270.07	1292.23
3.88192	2853.73	4742.59	4764.38	3514.23	3633	1260.11	1261.09	1280.79
3.88887	2854.78	4798.15	4804.11	3528.85	3600.5	1249.41	1269.25	1278.25
3.89581	2882.69	4778.52	4840.41	3557.31	3585	1251.25	1262.31	1275.14
3.90275	2881.79	4778.52	4886.99	3551.15	3628	1276.62	1273.74	1283.9
3.9097	2880.75	4806.3	4735.62	3506.15	3608	1249.8	1260.54	1273.59
3.91664	2887.16	4768.15	4844.52	3542.31	3608	1257.07	1264.35	1274.15
3.92359	2878.06	4774.81	4852.74	3539.23	3624.5	1260.37	1264.22	1283.19
3.93052	2881.19	4738.52	4895.89	3546.92	3652.5	1257.6	1259.46	1279.52
3.93748	2848.21	4804.07	4883.56	3552.31	3599.5	1253.76	1267.07	1276.13
3.94442	2842.69	4801.48	4926.71	3537.69	3647	1249.8	1252.79	1273.59
3.95135	2883.28	4789.63	4960.27	3560	3599	1251.65	1273.88	1285.17
3.95831	2885.97	4767.78	4936.99	3539.62	3631.5	1264.33	1264.08	1279.8
3.96524	2885.52	4757.41	4907.53	3549.23	3590	1258.39	1266.8	1279.52
3.9722	2855.07	4844.81	5000	3540.38	3613	1249.27	1266.53	1281.07
3.97916	2878.96	4819.26	4973.97	3540.38	3646	1253.1	1263.95	1256.07
3.98609	2889.7	4852.59	5027.4	3584.62	3645.5	1260.24	1268.16	1284.75
3.99303	2873.43	4760	4963.7	3553.08	3635.5	1247.95	1267.35	1278.95
3.99998	2883.58	4749.63	5025.34	3520.38	3636	1261.69	1266.26	1287.71
4.00691	2874.48	4834.07	5046.58	3568.85	3684.5	1258.39	1268.84	1276.41
4.01387	2890.6	4802.22	5041.1	3553.08	3609.5	1247.16	1260.82	1281.5
4.02081	2864.18	4818.52	5064.38	3585.77	3608	1260.11	1277.82	1292.66
4.02775	2895.67	4882.59	5089.04	3588.85	3662.5	1276.35	1270.48	1286.3
4.03471	2923.88	4809.63	5124.66	3575.38	3668	1272.26	1268.3	1293.36
4.04166	2916.87	4834.44	5178.08	3601.92	3697	1275.96	1277.55	1286.44
4.0486	2908.36	4814.44	5169.86	3563.08	3643	1264.07	1277.28	1288.28
4.05552	2909.1	4834.44	5039.73	3561.92	3658	1259.58	1258.91	1275.14
4.06247	2899.1	4806.67	5127.4	3582.31	3643.5	1266.58	1250.34	1284.89
4.06942	2890.9	4810.74	5120.55	3511.54	3616.5	1266.58	1262.04	1295.62
4.07635	2891.94	4795.19	5095.21	3580.77	3613.5	1262.22	1264.9	1267.51
4.0833	2899.4	4850.37	5175.34	3528.46	3652	1262.62	1273.74	1277.68
4.09025	2924.78	4821.48	5165.07	3612.31	3662.5	1257.86	1269.8	1281.07
4.09721	2880.6	4827.41	5167.81	3569.23	3654	1253.1	1275.1	1286.3
4.10416	2924.63	4828.89	5150	3558.46	3628.5	1248.48	1261.5	1281.64
4.1111	2898.21	4811.11	5137.67	3556.92	3647	1235.67	1273.47	1275.56
4.11803	2915.07	4796.67	5136.99	3561.15	3656.5	1252.58	1265.85	1267.94
4.12498	2932.84	4829.26	5091.78	3560	3639.5	1267.37	1263.4	1267.23
4.13192	2897.46	4843.33	5165.75	3563.46	3649.5	1242.67	1254.01	1283.19
4.13887	2906.57	4834.07	5155.48	3555.77	3635.5	1269.35	1266.8	1287.85
4.1458	2918.06	4811.85	5161.64	3580	3623.5	1253.1	1265.58	1262.43
4.15275	2905.07	4915.93	5203.42	3586.54	3674	1259.84	1291.29	1284.89
4.15971	2953.58	4929.63	5250.68	3576.54	3688.5	1274.37	1266.94	1306.36
4.16666	2914.03	4898.89	5295.89	3573.08	3661.5	1266.18	1257.41	1281.78
4.1736	2918.81	4835.56	5169.18	3562.69	3640	1257.46	1245.85	1272.6
4.18053	2904.93	4838.89	5193.84	3585.77	3661	1266.97	1269.93	1268.93
4.18748	2942.99	4895.19	5261.64	3583.08	3655.5	1268.96	1277.82	1291.1
4.19442	2952.39	4899.63	5267.12	3588.46	3714	1267.64	1282.86	1282.63
4.20137	2940.15	4837.78	5262.33	3615.77	3693	1264.2	1285.99	1286.3
4.20831	2925.97	4808.89	5241.78	3532.69	3653.5	1259.97	1262.31	1276.84
4.21525	2925.22	4817.41	5234.93	3553.08	3674.5	1249.67	1264.35	1279.66
4.22221	2927.76	4842.59	5277.4	3545.38	3681.5	1255.09	1275.78	1276.84
4.22914	2951.34	4798.52	5271.92	3615	3703.5	1258.26	1275.51	1290.4
4.2361	2925.52	4855.19	5286.99	3570.38	3674.5	1251.52	1272.11	1282.77
4.24303	2927.31	4886.3	5248.63	3606.54	3707.5	1265.13	1273.88	1281.78
4.24997	2932.54	4840.74	5215.75	3579.23	3638.5	1260.77	1266.94	1282.49
4.25692	2943.58	4870.74	5264.38	3610.38	3677.5	1252.18	1271.43	1276.69
4.26385	2951.94	4875.19	5274.66	3602.69	3688.5	1261.03	1267.62	1283.05
4.27081	2965.82	4934.07	5382.19	3650.38	3692	1278.47	1282.59	1290.68
4.27775	2974.48	4858.15	5323.29	3609.62	3717	1271.2	1283.54	1290.82
4.2847	2946.72	4920	5325.34	3625	3726	1272.79	1284.49	1290.4
4.29164	2976.72	4900.37	5296.58	3622.69	3671	1271.2	1270.2	1280.93
4.2986	2937.76	4797.04	5273.29	3594.62	3677	1254.69	1266.94	1276.69
4.30552	2962.99	4857.41	5276.71	3617.69	3705	1246.37	1276.05	1286.02
4.31247	2957.16	4905.19	5262.33	3625.38	3698.5	1266.84	1273.2	1271.33
4.31942	2928.81	4895.56	5293.84	3583.08	3679.5	1261.03	1267.89	1281.64
4.32637	2942.84	4894.07	5295.21	3596.92	3688	1267.77	1270.48	1283.9
4.3333	2965.82	4871.11	5280.14	3602.69	3670	1267.77	1274.56	1269.77
4.34024	2943.58	4832.22	5284.93	3560.77	3683	1257.46	1268.57	1277.54
4.34721	2962.84	4877.78	5295.89	3588.08	3687	1264.99	1267.21	1282.91
4.35416	2991.34	4872.22	5313.7	3625	3705.5	1266.31	1280.41	1290.25
4.36109	2930	4913.7	5298.63	3601.54	3677.5	1270.94	1282.59	1277.4
4.36803	2967.16	4928.52	5377.4	3600.38	3652	1253.63	1270.48	1264.41
4.37497	2992.09	4918.52	5377.4	3640.38	3741	1265.79	1259.05	1276.69
4.38192	2933.13	4880.74	5308.9	3572.69	3661.5	1267.37	1264.35	1266.67
4.38885	2929.1	4888.15	5311.64	3613.08	3663	1254.56	1279.18	1289.69
4.39581	2979.25	4906.3	5329.45	3611.54	3720	1268.43	1282.99	1291.1
4.40275	2974.18	4933.33	5361.64	3631.15	3736	1276.35	1282.99	1288.28
4.40971	2986.87	4909.26	5346.58	3621.54	3723.5	1277.01	1275.51	1291.81
4.41666	2959.55	4923.7	5283.56	3625.77	3691	1268.03	1272.93	1279.94
4.4236	2953.58	4879.26	5333.56	3610.77	3707.5	1261.16	1271.84	1277.12
4.43053	2961.64	4905.19	5354.79	3611.54	3713.5	1266.31	1272.79	1280.79
4.43747	2944.63	4892.22	5325.34	3595.77	3693.5	1257.46	1269.8	1279.94
4.44442	2984.18	4898.52	5313.01	3610	3697.5	1262.09	1268.3	1293.64
4.45135	2985.07	4893.33	5377.4	3629.23	3699.5	1264.6	1272.52	1284.46
4.45831	2964.78	4958.89	5395.21	3631.54	3778.5	1268.03	1278.78	1291.38
4.46525	2975.82	4919.63	5309.59	3589.62	3678	1272.79	1287.62	1290.82
4.4722	2930.75	4879.63	5340.41	3626.92	3690.5	1266.18	1272.11	1272.32
4.47914	2989.4	4903.33	5328.77	3654.62	3700	1262.09	1265.99	1274.01
4.4861	2939.4	4902.96	5352.05	3604.23	3666.5	1278.86	1276.05	1297.32
4.49302	2960.6	4902.22	5328.77	3627.31	3681.5	1261.82	1262.31	1281.5
4.49998	2963.73	4925.56	5387.67	3638.46	3703	1264.07	1275.65	1270.2
4.50692	2961.64	4911.48	5345.89	3654.62	3733.5	1274.24	1271.97	1281.64
4.51385	2964.93	4927.78	5341.1	3633.46	3683.5	1269.09	1268.98	1274.15
4.52081	3010.75	4983.7	5428.77	3710	3716.5	1272.79	1283.4	1306.36
4.52775	2955.97	4934.81	5352.05	3643.85	3708	1262.75	1275.92	1276.13
4.53471	2966.12	4904.07	5375.34	3626.54	3721.5	1263.67	1272.24	1280.79
4.54166	2953.73	4870	5357.53	3618.46	3672.5	1272.26	1276.19	1288.7
4.5486	2972.54	4960	5400	3618.08	3698.5	1259.84	1259.05	1289.83
4.55553	2982.39	4890.37	5394.52	3632.31	3651	1265.26	1263.54	1271.61
4.56247	2995.52	4952.59	5401.37	3625.77	3704	1258.78	1277.55	1281.36
4.56942	2968.96	4897.78	5408.22	3636.92	3732.5	1283.62	1290.88	1290.68
4.57637	2958.51	4903.33	5423.29	3683.85	3756	1269.88	1282.86	1303.53
4.58331	2972.24	4894.81	5380.82	3626.92	3709.5	1270.01	1286.8	1288.14
4.59025	2999.85	4990.74	5423.97	3696.92	3737.5	1284.28	1282.18	1302.54
4.5972	2947.01	4950.37	5410.27	3667.31	3732.5	1256.27	1249.66	1286.16
4.60416	2984.93	4961.85	5414.38	3676.54	3722	1274.11	1283.13	1289.41
4.6111	2947.01	4888.15	5398.63	3658.46	3710.5	1273.05	1261.63	1277.54
4.61803	2967.91	4939.26	5403.42	3636.54	3691	1255.35	1271.29	1284.46
4.62498	2998.51	4994.07	5476.71	3703.08	3721.5	1280.71	1299.18	1310.88
4.63192	2964.48	4994.07	5424.66	3673.08	3718.5	1266.84	1260.95	1299.58
4.63885	2975.22	4928.52	5434.93	3621.92	3706	1274.37	1274.97	1272.6
4.64581	2969.25	4930.37	5370.55	3637.69	3690.5	1277.28	1266.26	1285.73
4.65275	2944.18	4930	5360.96	3669.62	3758.5	1259.05	1273.74	1284.32
4.6597	2986.27	4992.22	5458.22	3717.31	3773	1279.26	1290.88	1306.92
4.66666	2986.57	4949.26	5484.93	3728.85	3781.5	1277.41	1293.06	1301.98
4.6736	3001.79	4988.15	5513.01	3724.23	3784.5	1283.22	1286.8	1298.59
4.68053	3005.37	5012.59	5489.04	3665	3722	1253.37	1265.03	1282.49
4.68748	2983.58	5044.07	5501.37	3694.62	3758	1277.01	1278.78	1280.37
4.69442	2996.87	5003.33	5495.89	3683.46	3787.5	1280.71	1278.37	1294.92
4.70137	3000.45	5000	5514.38	3732.31	3722.5	1278.07	1282.72	1296.05
4.70831	2972.09	4965.93	5429.45	3715.77	3744.5	1290.62	1286.8	1305.65
4.71524	2996.57	4978.15	5518.49	3687.69	3757	1288.77	1279.05	1299.44
4.7222	2980.45	4961.11	5475.34	3675.38	3725	1269.62	1289.66	1287.99
4.72916	3012.24	4993.33	5501.37	3731.92	3772	1281.77	1296.73	1295.06
4.7361	2976.72	5036.3	5489.73	3700.77	3789	1278.73	1296.33	1298.02
4.74302	2954.63	4977.78	5466.44	3706.15	3750.5	1264.86	1288.03	1295.2
4.74998	2982.54	4939.26	5491.78	3682.31	3784.5	1296.83	1284.49	1296.75
4.75692	2994.63	5003.7	5510.27	3737.69	3784	1283.36	1285.58	1305.93
4.76387	2974.63	4917.04	5447.26	3659.62	3746.5	1275.17	1282.04	1306.92
4.77081	2980	4951.11	5456.16	3660	3739.5	1272.39	1283.67	1289.55
4.77775	2950.9	4993.7	5451.37	3682.31	3778.5	1271.99	1287.07	1286.3
4.7847	2961.49	4958.89	5486.99	3715.77	3753.5	1273.98	1301.9	1299.01
4.79166	2988.66	5072.59	5533.56	3731.92	3810.5	1291.28	1288.44	1304.52
4.7986	2966.42	4997.04	5521.23	3718.08	3771	1279.66	1295.1	1311.72
4.80552	2968.36	4966.67	5437.67	3686.92	3730	1272.39	1290.75	1298.16
4.81248	2957.31	4978.52	5513.01	3686.54	3726	1273.32	1285.71	1291.67
4.81942	2957.61	5030.74	5504.11	3703.08	3767.5	1270.41	1277.55	1309.46
4.82637	2941.34	4957.41	5441.78	3697.31	3729.5	1264.33	1281.63	1300.28
4.83331	2955.82	5002.96	5507.53	3674.62	3774	1266.31	1281.36	1297.32
4.84025	2948.96	4980.74	5461.64	3701.15	3741	1270.15	1275.78	1276.98
4.8472	2984.63	5046.67	5501.37	3729.62	3765.5	1291.28	1286.12	1302.26
4.85416	2940.9	4936.3	5468.49	3685.77	3780	1270.15	1278.64	1303.25
4.8611	2976.42	4968.15	5539.73	3716.15	3747	1275.3	1278.23	1294.35
4.86802	2990.75	5065.93	5555.48	3741.15	3820.5	1287.58	1298.91	1307.77
4.87498	2985.67	5075.56	5560.27	3762.31	3796.5	1292.87	1300.27	1303.81
4.88192	2960.45	5035.93	5450	3698.85	3763	1284.15	1289.93	1291.81
4.88887	2914.48	5031.11	5546.58	3712.31	3775.5	1276.49	1281.9	1304.66
4.89581	2943.88	4911.85	5456.85	3731.15	3738.5	1267.37	1288.16	1296.33
4.90275	2949.4	5008.52	5508.9	3730.38	3782	1276.49	1283.95	1288.98
4.9097	2912.39	5006.67	5492.47	3706.15	3724.5	1267.11	1275.65	1295.48
4.91666	2935.07	4949.26	5515.07	3699.62	3785	1282.43	1273.47	1291.1
4.92359	2951.79	4975.93	5525.34	3691.54	3752	1274.77	1287.21	1301.41
4.93052	2946.57	4990.37	5573.29	3706.54	3781.5	1284.02	1285.99	1307.2
4.93748	2960.75	5039.63	5596.58	3733.08	3824	1296.04	1309.8	1310.31
4.94442	2960.15	4993.33	5526.03	3717.31	3771.5	1273.84	1288.98	1292.51
4.95135	2956.57	4984.44	5522.6	3720.38	3741	1286	1286.39	1294.92
4.9583	2978.81	5080	5615.07	3786.15	3849	1294.85	1311.97	1306.64
4.96525	2947.61	5089.26	5520.55	3692.31	3756.5	1277.54	1285.85	1285.03
4.97221	2926.87	5008.89	5584.25	3722.31	3750	1283.49	1286.26	1295.34
4.97916	2914.18	4975.19	5530.14	3725	3794	1272.26	1287.76	1298.87
4.9861	2924.93	5005.56	5565.75	3725.77	3773.5	1280.18	1291.29	1298.73
4.99303	2937.46	4998.89	5528.08	3729.23	3774	1278.6	1287.21	1291.38
4.99998	2930.45	4998.15	5476.03	3710.38	3753.5	1256.01	1284.35	1282.34
5.00692	2948.96	4990	5604.11	3721.92	3783.5	1286.39	1286.67	1315.25
5.01385	2956.57	4994.44	5534.25	3750	3755.5	1273.84	1292.79	1297.6
5.02081	2949.4	5040.74	5509.59	3699.23	3769.5	1275.83	1288.16	1297.03
5.02775	2940.45	5001.85	5538.36	3759.23	3758	1273.05	1294.01	1290.54
5.03471	2941.79	5021.48	5535.62	3686.15	3761.5	1279.13	1280.82	1295.76
5.04164	2933.43	4991.85	5578.77	3767.31	3778	1278.34	1279.59	1301.69
5.0486	2931.94	5060.74	5545.21	3753.08	3750.5	1282.56	1288.57	1293.64
5.05553	2954.03	5030.74	5651.37	3781.54	3837	1292.47	1309.93	1311.02
5.06248	2922.09	5040.74	5625.34	3707.69	3797	1284.28	1286.94	1296.47
5.06942	2919.1	5032.22	5549.32	3753.08	3776.5	1274.37	1281.09	1292.51
5.07637	2900.15	5044.44	5575.34	3748.46	3791.5	1272.66	1292.65	1303.11
5.08331	2890.6	5055.56	5606.16	3682.31	3763.5	1277.68	1285.17	1306.64
5.09025	2930.6	5017.41	5602.05	3752.69	3816	1273.98	1290.75	1302.26
5.09721	2930.75	5031.48	5615.75	3756.54	3793.5	1275.56	1288.98	1310.03
5.10416	2893.43	5036.3	5665.75	3748.46	3822	1294.32	1286.53	1296.75
5.1111	2858.66	5077.41	5629.45	3761.54	3821	1284.15	1289.25	1298.45
5.11803	2775.07	5018.52	5629.45	3745.77	3780	1269.48	1290.2	1299.15
5.12497	2781.34	5105.56	5656.16	3791.54	3840.5	1294.72	1305.31	1310.88
5.13192	2705.07	5083.33	5680.14	3804.62	3848.5	1294.45	1290.61	1315.25
5.13887	2616.87	5083.7	5605.48	3744.62	3778	1281.9	1286.26	1307.49
5.14581	2746.42	5071.85	5600	3750.38	3823	1288.64	1289.52	1309.32
5.15275	2794.78	5111.11	5719.18	3787.31	3824.5	1287.32	1295.78	1315.82
5.15971	2788.06	5050.37	5704.79	3740.77	3816	1266.97	1287.62	1293.08
5.16666	2786.12	5028.15	5645.21	3725.38	3805.5	1277.94	1281.9	1287.57
5.1736	2774.18	5058.15	5669.18	3755.77	3801	1277.15	1282.99	1293.36
5.18052	2766.72	5035.93	5673.97	3778.08	3808.5	1289.7	1283.27	1297.46
5.18747	2795.97	5105.19	5693.15	3815.77	3831.5	1296.7	1305.44	1312.01
5.19442	2772.69	5051.11	5650.68	3765.77	3764.5	1285.47	1298.1	1304.52
5.20137	2755.52	5108.52	5626.03	3713.85	3820	1285.34	1277.96	1297.74
5.20831	2776.27	5061.11	5614.38	3741.54	3797.5	1282.03	1291.02	1307.06
5.21525	2751.64	5082.22	5665.07	3763.08	3798	1282.03	1291.29	1303.53
5.22221	2759.25	5054.81	5635.62	3707.69	3802	1276.49	1295.65	1303.11
5.22916	2776.42	4985.93	5656.85	3767.69	3812	1269.48	1286.12	1293.79
5.23609	2838.36	5134.81	5729.45	3823.85	3840.5	1295.9	1309.39	1318.93
5.24303	2770	5068.15	5680.82	3758.08	3815	1280.71	1290.07	1307.63
5.24998	2812.24	5072.59	5675.34	3758.85	3796.5	1282.69	1294.29	1301.69
5.25692	2778.51	5081.85	5680.14	3739.23	3803	1283.09	1292.79	1297.18
5.26387	2793.88	5077.41	5682.88	3745.77	3837.5	1280.45	1291.97	1292.66
5.27081	2804.03	5098.89	5695.89	3726.54	3813	1290.62	1288.57	1296.61
5.27775	2793.73	5024.44	5672.6	3728.46	3799.5	1288.51	1287.35	1294.49
5.28471	2809.25	5071.85	5705.48	3799.62	3837.5	1276.22	1288.98	1297.18
5.29166	2793.88	5037.04	5688.36	3783.08	3789.5	1271.33	1288.84	1294.49
5.29859	2809.85	5094.07	5665.07	3766.54	3807.5	1277.54	1285.71	1295.62
5.30553	2814.63	5112.59	5757.53	3753.46	3832.5	1295.11	1297.96	1309.04
5.31248	2804.93	5116.67	5691.1	3771.15	3822.5	1281.24	1296.46	1306.36
5.31942	2795.52	5088.52	5719.86	3711.15	3774	1276.88	1281.5	1295.76
5.32637	2811.04	5065.56	5710.96	3762.31	3780	1263.67	1286.12	1310.31
5.33331	2826.87	5119.26	5763.01	3791.15	3830.5	1291.41	1294.29	1314.83
5.34025	2775.07	5058.15	5713.01	3801.92	3844.5	1273.84	1285.58	1307.77
5.34721	2787.31	5080	5693.15	3775	3783	1273.05	1284.22	1304.94
5.35416	2782.09	5085.19	5675.34	3786.15	3824	1272.79	1284.76	1291.1
5.3611	2777.91	5090	5663.7	3786.54	3815.5	1284.02	1296.19	1315.96
5.36803	2764.93	5065.56	5693.15	3740	3800	1282.83	1289.52	1291.1
5.37498	2769.4	5111.11	5719.18	3772.31	3841	1271.47	1288.71	1311.16
5.38192	2794.03	5146.67	5743.84	3857.31	3854	1270.67	1283.27	1288.84
5.38887	2849.55	5111.11	5811.64	3822.69	3847	1296.83	1302.04	1299.86
5.39581	2821.19	5082.59	5787.67	3765.38	3827	1270.41	1283.13	1291.24
5.40275	2795.82	5071.85	5740.41	3799.62	3829.5	1283.62	1300	1307.34
5.40971	2802.24	5101.85	5747.95	3773.85	3839.5	1276.09	1294.97	1305.08
5.41664	2800.9	5088.15	5752.05	3760.38	3791.5	1286	1280.68	1299.29
5.4236	2781.79	5067.78	5768.49	3778.85	3818.5	1285.87	1280.54	1301.41
5.43053	2747.31	5064.81	5722.6	3784.62	3842	1272.79	1291.16	1298.31
5.43748	2806.72	5092.96	5737.67	3767.69	3829	1271.47	1288.03	1300.14
5.44442	2804.33	5079.26	5780.14	3786.15	3797	1275.56	1283.27	1291.95
5.45137	2844.03	5147.78	5716.44	3767.31	3809.5	1296.04	1291.43	1309.6
5.4583	2797.76	5191.11	5836.3	3828.46	3868.5	1281.51	1299.18	1311.44
5.46525	2809.7	5087.04	5823.97	3735	3803	1285.87	1286.12	1302.4
5.47221	2792.54	5142.59	5884.93	3822.31	3849	1290.09	1298.23	1300
5.47916	2747.61	5132.59	5846.58	3850.38	3854.5	1279.13	1302.31	1307.63
5.4861	2792.24	5111.11	5832.19	3821.15	3882.5	1286.13	1290.48	1310.03
5.49302	2774.18	5124.07	5859.59	3825	3854	1296.17	1290.48	1310.31
5.49998	2775.97	5167.41	5850	3829.62	3860.5	1304.49	1300.27	1318.93
5.50691	2754.63	5154.81	5875.34	3804.23	3886.5	1296.57	1307.89	1316.95
5.51387	2756.42	5131.48	5776.03	3808.85	3841.5	1283.09	1297.01	1306.78
5.52081	2771.94	5148.15	5869.18	3826.15	3868.5	1286.66	1295.65	1309.75
5.52775	2756.12	5117.41	5818.49	3803.85	3830.5	1279	1291.43	1301.69
5.53471	2765.37	5087.04	5842.47	3762.69	3820.5	1261.82	1294.42	1307.2
5.54164	2726.27	5082.96	5832.88	3831.92	3829.5	1291.41	1302.31	1297.74
5.5486	2777.91	5141.85	5908.22	3837.31	3886	1297.49	1294.42	1313.42
5.55553	2751.19	5134.81	5881.51	3774.62	3797.5	1277.68	1283.95	1297.18
5.56248	2773.88	5167.41	5882.19	3847.31	3908.5	1304.36	1306.39	1322.74
5.56941	2742.09	5125.56	5919.86	3858.46	3883	1286.53	1307.48	1321.19
5.57635	2824.48	5182.96	5924.66	3825.77	3870.5	1295.64	1302.99	1300.42
5.58331	2807.46	5186.67	5887.67	3757.31	3814	1283.36	1273.33	1294.35
5.59025	2842.69	5132.59	5885.62	3825	3868.5	1276.75	1287.21	1303.11
5.59721	2851.64	5144.44	5917.81	3856.15	3865.5	1297.75	1302.86	1321.61
5.60416	2847.76	5142.22	5917.81	3871.92	3877.5	1296.7	1310.34	1316.53
5.6111	2658.21	5198.52	5965.07	3868.08	3885.5	1295.9	1290.2	1305.93
5.61802	2708.06	5115.56	5893.15	3830.38	3855.5	1294.72	1298.5	1307.63
5.62498	2725.67	5149.26	5819.18	3823.08	3878	1295.9	1298.64	1305.23
5.63192	2736.12	5102.22	5850	3792.69	3856.5	1279.66	1284.49	1295.62
5.63887	2816.42	5121.48	5956.85	3845.77	3886	1306.87	1302.18	1308.19
5.6458	2737.76	5160.74	5916.44	3851.54	3854.5	1291.94	1296.87	1312.43
5.65275	2679.4	5142.96	5862.33	3800	3861.5	1266.71	1294.83	1309.75
5.65971	2693.43	5244.07	5911.64	3798.85	3883	1280.58	1287.21	1306.78
5.66666	2700.9	5162.22	5929.45	3805	3846	1274.9	1286.8	1305.23
5.6736	2754.03	5197.04	5913.01	3848.46	3865.5	1289.17	1302.99	1298.45
5.68053	2722.99	5157.78	5921.92	3813.85	3885.5	1285.2	1286.53	1308.76
5.68748	2714.33	5133.33	5917.12	3872.69	3875	1293.39	1286.12	1320.62
5.69441	2678.21	5112.96	5877.4	3820.77	3861	1293	1296.73	1309.46
5.70137	2688.96	5167.41	5964.38	3863.85	3814.5	1291.02	1291.56	1299.15
5.7083	2676.87	5104.07	5930.82	3802.31	3834.5	1278.73	1295.37	1290.82
5.71525	2674.18	5149.63	5919.86	3798.08	3840	1283.22	1287.35	1303.39
5.72221	2714.33	5210	6020.55	3875	3872.5	1303.96	1303.95	1317.09
5.72916	2715.52	5215.19	6013.7	3860.77	3915.5	1290.62	1308.57	1320.34
5.7361	2710.45	5184.44	6002.05	3872.31	3911.5	1292.6	1290.88	1316.38
5.74303	2708.51	5124.81	5955.48	3799.23	3846	1284.68	1294.29	1304.1
5.74998	2702.69	5210.74	6017.81	3878.46	3884.5	1300.26	1313.61	1320.2
5.75692	2709.55	5204.81	6095.89	3899.62	3913.5	1292.21	1303.27	1318.36
5.76387	2682.09	5154.81	5968.49	3848.46	3842.5	1288.38	1287.89	1301.27
5.77081	2718.36	5182.22	6031.51	3903.46	3912.5	1290.62	1308.71	1330.37
5.77775	2856.87	5151.11	6041.1	3882.31	3920.5	1297.49	1310.07	1318.5
5.78471	2831.79	5194.44	6063.01	3876.15	3932.5	1298.41	1307.89	1329.38
5.79166	2839.25	5197.04	6018.49	3878.08	3893.5	1298.02	1294.97	1315.54
5.7986	2846.42	5180	6017.12	3858.08	3869	1294.98	1309.52	1304.52
5.80553	2771.49	5110	6027.4	3844.62	3876	1284.02	1306.94	1304.94
5.81248	2830.3	5248.52	6100.68	3908.85	3921.5	1311.36	1310.88	1317.66
5.81942	2772.39	5184.07	6048.63	3880	3902.5	1302.25	1296.05	1307.63
5.82635	2811.49	5192.22	6041.78	3836.54	3864.5	1280.58	1291.84	1308.47
5.8333	2784.63	5148.89	5967.81	3832.69	3855.5	1286.53	1279.59	1308.62
5.84025	2659.1	5153.7	5980.14	3816.54	3882	1297.49	1305.58	1311.72
5.84721	2348.66	5184.81	6036.3	3840	3862	1287.32	1293.88	1310.73
5.85416	2333.28	5169.63	6053.42	3848.85	3851	1291.41	1296.46	1315.82
5.8611	2389.7	5224.07	6064.38	3815.38	3884.5	1276.22	1275.65	1310.73
5.86802	2318.66	5188.89	6016.44	3850	3855.5	1278.6	1290.2	1313.42
5.87498	2273.28	5142.59	6068.49	3833.85	3882	1287.85	1289.25	1312.57
5.88191	2251.49	5185.19	6056.85	3854.62	3866	1288.77	1299.59	1302.4
5.88887	2278.36	5143.33	6006.16	3831.92	3890	1286.79	1293.2	1306.5
5.89581	2208.06	5218.15	6104.11	3868.85	3881.5	1298.55	1315.24	1333.05
5.90275	2306.72	5171.48	6004.79	3851.92	3865.5	1306.47	1311.97	1315.68
5.90971	2224.93	5182.22	6039.73	3855	3895.5	1289.96	1291.16	1311.16
5.91666	2199.1	5141.85	6045.21	3879.62	3876	1291.68	1296.6	1308.33
5.9236	2182.24	5153.33	5961.64	3838.46	3896.5	1292.21	1291.29	1316.67
5.93053	2181.04	5155.93	6078.08	3862.31	3892.5	1289.96	1298.91	1300.71
5.93748	2222.84	5224.81	6050	3867.69	3888.5	1288.11	1294.56	1309.6
5.94441	2247.91	5152.59	6023.97	3839.62	3891	1271.07	1287.48	1317.94
5.95137	2280.75	5172.59	6093.84	3909.62	3949	1292.73	1314.97	1319.92
5.95831	2218.21	5154.81	6073.29	3908.08	3955.5	1303.7	1313.88	1326.41
5.96525	2290.3	5148.15	6101.37	3882.69	3868	1285.73	1301.22	1296.89
5.97221	2226.72	5174.81	6073.97	3891.92	3850	1297.36	1285.99	1305.08
5.97914	2231.04	5176.3	6080.82	3875	3907	1279.92	1303.81	1301.84
5.9861	2284.78	5175.56	6098.63	3872.31	3896	1298.55	1293.88	1309.04
5.99303	2276.72	5144.44	6147.26	3888.08	3883	1288.77	1301.09	1313.42
5.99998	2292.54	5211.48	6115.07	3850.77	3879	1291.94	1275.65	1300.71
6.00692	2239.25	5170.74	6089.04	3910.38	3892	1288.38	1310.88	1311.02
6.01385	2303.13	5212.59	6170.55	3892.69	3890	1290.75	1290.61	1308.05
6.02081	2280.3	5175.19	6113.01	3862.31	3899.5	1287.71	1297.55	1308.33
6.02775	2248.96	5140.74	6056.85	3898.85	3866.5	1293.13	1291.56	1313.56
6.03471	2321.34	5157.04	6146.58	3884.62	3859.5	1288.77	1307.21	1302.12
6.04166	2285.37	5189.26	6132.19	3893.85	3874.5	1291.68	1309.66	1313.98
6.0486	2281.34	5221.85	6073.29	3877.69	3885	1289.04	1284.63	1309.46
6.05553	2312.09	5248.52	6201.37	3933.46	3973	1310.57	1315.92	1324.58
6.06248	2297.01	5200	6134.93	3878.46	3913	1297.36	1303.95	1317.37
6.06942	2314.93	5210.74	6123.97	3922.69	3889.5	1301.85	1311.97	1308.47
6.07637	2295.67	5166.3	6147.26	3872.69	3908	1286.79	1291.7	1314.12
6.08331	2337.46	5222.22	6176.71	3909.23	3888.5	1291.68	1310.07	1314.83
6.09025	2331.79	5218.89	6182.88	3891.54	3915.5	1290.89	1299.32	1329.24
6.0972	2326.27	5222.96	6145.21	3926.54	3926.5	1298.15	1297.28	1325.85
6.10416	2343.43	5198.89	6213.7	3904.23	3880.5	1295.77	1311.02	1312.29
6.1111	2327.31	5242.22	6269.18	3875.38	3914	1296.83	1301.9	1318.08
6.11803	2305.52	5250.37	6225.34	3950.38	3933.5	1296.3	1311.29	1313.14
6.12498	2307.61	5184.07	6210.27	3898.46	3877	1294.06	1303.54	1322.18
6.13192	2351.19	5210.37	6161.64	3938.46	3876	1295.9	1302.86	1311.58
6.13887	2354.93	5216.67	6171.92	3878.46	3915	1297.49	1297.96	1309.75
6.14581	2343.13	5240.74	6214.38	3936.15	3939.5	1302.38	1316.33	1329.1
6.15275	2344.03	5221.48	6198.63	3887.31	3891	1297.23	1279.73	1309.6
6.15971	2374.03	5195.93	6121.92	3830	3873	1292.21	1294.01	1316.38
6.16666	2355.97	5208.15	6171.92	3894.23	3911.5	1291.41	1302.72	1309.04
6.1736	2370.6	5268.15	6286.99	3999.23	3968	1304.89	1309.52	1340.82
6.18053	2321.94	5225.19	6191.1	3895.38	3914.5	1301.06	1305.03	1311.58
6.18747	2292.24	5176.67	6153.42	3918.46	3911	1295.64	1300.14	1315.11
6.19442	2317.31	5198.15	6263.7	3933.85	3926	1285.2	1305.71	1311.58
6.20137	2347.01	5214.81	6206.85	3875.38	3907.5	1290.62	1295.65	1310.88
6.20831	2344.63	5220	6224.66	3896.54	3903	1287.19	1316.87	1316.24
6.21525	2357.61	5251.85	6254.11	3973.08	4001.5	1307.4	1312.38	1325.42
6.22221	2379.1	5238.15	6148.63	3916.15	3892	1303.7	1314.42	1304.1
6.22916	2319.7	5210	6212.33	3894.62	3922.5	1292.34	1288.03	1304.38
6.23609	2368.21	5171.85	6263.01	3909.62	3923.5	1279.79	1313.74	1318.08
6.24303	2377.16	5209.63	6299.32	3936.15	3966	1306.08	1324.08	1314.97
6.24998	2388.21	5280.37	6313.01	3971.54	3944	1298.15	1316.33	1319.07
6.25691	2382.09	5317.41	6286.99	3938.85	3945.5	1314.13	1323.67	1321.33
6.26385	2375.22	5182.59	6239.73	3876.15	3899.5	1286.13	1287.89	1303.39
6.27081	2407.91	5260	6236.3	3936.92	3912	1305.55	1313.33	1318.79
6.27775	2389.1	5248.52	6252.74	3953.85	3934	1304.49	1295.37	1314.55
6.28471	2431.19	5274.44	6340.41	3962.31	3990	1315.59	1332.11	1330.51
6.29164	2394.03	5240	6268.49	3942.31	3971	1303.43	1282.72	1325.28
6.29859	2374.33	5191.48	6226.03	3864.62	3912	1300	1286.94	1311.58
6.30553	2402.24	5229.26	6259.59	3916.15	3953	1294.58	1310.48	1307.63
6.31247	2403.88	5243.7	6315.75	3965	3971	1294.72	1295.24	1310.88
6.31942	2380.3	5244.07	6232.19	3950.38	3905	1288.24	1298.1	1312.57
6.32637	2395.07	5268.15	6369.86	3989.23	3962.5	1294.85	1316.33	1339.55
6.33331	2396.27	5250.74	6261.64	3940.77	3909	1295.9	1295.65	1306.78
6.34025	2412.69	5241.48	6215.07	3901.92	3929.5	1298.94	1288.16	1308.9
6.34721	2381.04	5228.15	6208.22	3956.92	3941.5	1295.64	1307.35	1305.51
6.35416	2425.97	5208.15	6343.15	3944.23	3920.5	1298.15	1294.15	1319.49
6.36109	2403.58	5255.56	6326.71	3935	3924.5	1306.21	1308.71	1330.93
6.36803	2417.46	5252.59	6276.03	3944.23	3931	1293.92	1305.58	1315.54
6.37498	2433.58	5264.07	6373.97	3940.38	3970	1309.78	1314.29	1322.6
6.38192	2422.24	5237.41	6415.75	3913.08	3947.5	1298.81	1300	1324.44
6.38887	2383.73	5255.56	6315.75	3876.15	3889	1296.43	1312.24	1307.77
6.3958	2384.93	5292.96	6284.25	3925	3967.5	1307.4	1314.97	1326.41
6.40275	2439.85	5284.07	6345.21	3938.85	3952	1298.94	1306.53	1323.87
6.4097	2381.04	5273.7	6377.4	3972.31	3957	1300.53	1316.05	1313.56
6.41664	2417.31	5217.04	6355.48	3920.38	3961	1293.79	1293.61	1310.03
6.42359	2403.43	5219.63	6280.14	3897.31	3874.5	1283.36	1298.5	1309.89
6.43053	2387.16	5245.19	6321.92	3922.69	3945.5	1287.58	1305.03	1310.03
6.43747	2404.48	5241.48	6318.49	3955.77	3951	1293.92	1319.73	1322.18
6.44442	2396.87	5244.07	6320.55	3948.08	3923	1283.88	1302.99	1317.37
6.45135	2425.37	5170.74	6291.1	3958.46	3960.5	1299.21	1305.58	1315.82
6.4583	2392.84	5217.41	6262.33	3950.38	3940	1292.07	1302.72	1306.92
6.46525	2414.63	5287.04	6349.32	3928.85	3912.5	1289.83	1288.71	1302.68
6.4722	2433.28	5260	6344.52	3968.85	3915.5	1299.21	1308.71	1320.62
6.47916	2469.7	5270.37	6379.45	3957.31	3980	1315.46	1310.07	1331.36
6.4861	2420.6	5291.48	6383.56	3912.69	3990.5	1295.11	1297.96	1324.58
6.49303	2446.72	5267.41	6465.07	3966.15	3955	1303.7	1327.89	1327.68
6.49997	2408.66	5284.81	6392.47	3974.62	3977	1311.76	1313.88	1312.99
6.50692	2409.7	5272.22	6347.26	3898.08	3891.5	1297.36	1298.78	1321.19
6.51387	2451.04	5360.37	6373.29	3999.62	4013	1316.12	1319.32	1338.42
6.52081	2440.15	5291.85	6341.1	3956.92	3948.5	1303.04	1324.63	1314.12
6.52775	2412.24	5293.33	6386.99	3980.38	3989	1303.3	1315.78	1319.63
6.53471	2453.88	5292.59	6436.99	3955	3972	1313.08	1321.77	1323.87
6.54166	2410.15	5286.67	6432.88	3939.23	3916.5	1303.17	1305.99	1321.61
6.5486	2417.01	5278.89	6415.75	3935.77	3919	1286.79	1313.88	1318.93
6.55553	2381.64	5262.96	6379.45	3947.69	3968	1311.36	1316.33	1345.9
6.56248	2382.54	5234.44	6364.38	3956.15	3944	1298.81	1306.12	1317.66
6.56941	2437.91	5321.85	6431.51	3965	3971	1295.9	1319.46	1336.16
6.57637	2445.07	5268.89	6375.34	3938.85	3906.5	1302.38	1309.93	1317.09
6.58331	2420.6	5274.44	6413.01	3943.85	3959.5	1299.74	1312.24	1320.76
6.59025	2366.72	5262.22	6404.79	3943.46	3895	1304.49	1297.96	1317.51
6.5972	2408.81	5264.07	6302.05	3941.92	3882.5	1277.28	1307.76	1317.8
6.60416	2420	5267.78	6469.86	3993.85	3993	1320.08	1314.97	1337.01
6.6111	2439.1	5308.15	6474.66	3998.46	3964	1296.96	1303.4	1308.62
6.61802	2441.94	5298.15	6493.84	4020	3944	1299.21	1308.03	1301.55
6.62498	2395.82	5340.74	6439.73	4026.15	3976	1304.49	1320.95	1342.66
6.63192	2448.66	5319.63	6511.64	4012.31	3976.5	1293.53	1321.5	1340.96
6.63885	2448.21	5356.3	6504.79	3951.92	3980.5	1305.68	1316.19	1320.76
6.64581	2457.61	5293.33	6444.52	4025.77	3982.5	1317.97	1316.87	1343.08
6.65275	2410.45	5280.74	6483.56	3995.77	4002	1319.02	1318.5	1331.92
6.65971	2435.22	5304.44	6545.21	4013.46	3981.5	1303.3	1325.71	1337.15
6.66666	2410.15	5273.7	6480.14	3943.46	3972	1290.89	1315.78	1317.66
6.6736	2402.69	5222.22	6408.22	3958.46	3938	1304.89	1306.12	1307.91
6.68053	2433.13	5256.67	6450	3990.38	3966.5	1321.66	1324.9	1330.93
6.68747	2413.28	5215.19	6423.97	3939.62	3940.5	1289.96	1315.24	1319.49
6.69442	2401.19	5302.96	6486.3	4012.69	3956.5	1305.42	1317.55	1321.61
6.70137	2410.9	5285.93	6466.44	3971.15	3938	1287.32	1311.43	1310.73
6.7083	2407.76	5310.74	6421.92	3977.69	3938	1300.4	1301.22	1326.13
6.71525	2397.31	5227.04	6408.22	3978.85	3972	1294.72	1304.08	1314.55
6.72221	2395.52	5275.19	6470.55	3973.46	3950	1307.79	1311.29	1318.79
6.72916	2392.09	5291.11	6449.32	3979.62	3964.5	1318.36	1330.2	1333.47
6.73609	2402.99	5288.89	6446.58	3997.69	3963.5	1303.96	1297.28	1318.64
6.74303	2360.6	5265.93	6480.14	3992.69	3937	1292.6	1295.51	1308.9
6.74998	2384.03	5302.96	6489.73	3986.15	3967	1303.17	1300.14	1310.45
6.75692	2391.04	5282.59	6439.04	3978.46	3931.5	1312.68	1310.34	1326.84
6.76385	2359.7	5211.85	6492.47	3997.69	3977	1307.93	1307.21	1333.33
6.77081	2371.79	5267.78	6530.14	3970.77	3978	1294.19	1310.61	1321.05
6.77775	2383.43	5310.74	6488.36	4002.31	3957.5	1301.06	1316.46	1323.45
6.78471	2366.12	5344.81	6513.01	3999.23	3963	1305.81	1312.65	1322.32
6.79166	2373.73	5338.15	6566.44	4003.85	4022	1311.76	1322.04	1340.82

## Sheet: fig-6B
Fig-6B. DLS
50mM NaCl		500mM NaCl
radius(nm)	% Mass	radius(nm)	% Mass
0.0262182	0	0.0262182	0
0.0332488	0	0.0332488	0
0.0421648	0	0.0421648	0
0.0534715	0	0.0534715	0
0.0678105	0	0.0678105	0
0.0859945	0	0.0859945	0
0.109055	0	0.109055	0
0.138299	0	0.138299	0
0.175385	0	0.175385	0
0.222416	0	0.222416	0
0.28206	0	0.28206	0
0.357696	0	0.357696	0
0.453616	0	0.453616	0
0.575255	0	0.575255	0
0.729515	0	0.729515	0
0.925145	0	0.925145	0
1.17323	0	1.17323	0
1.48784	0	1.48784	0
1.88682	0	1.88682	0
2.39279	0	2.39279	20.5897
3.03444	0	3.03444	25.3017
3.84815	0	3.84815	0
4.88007	0	4.88007	0
6.1887	37.5128	6.1887	0
7.84825	0	7.84825	0
9.95285	0	9.95285	0
12.6218	0	12.6218	0
16.0065	0	16.0065	0
20.2987	0	20.2987	0
25.742	0	25.742	0
32.645	0	32.645	0
41.399	0	41.399	0
52.5005	0	52.5005	0
66.579	0	66.579	0
84.433	0	84.433	0
107.075	0	107.075	0
135.787	2.49498	135.787	0
172.2	2.21437	172.2	0
218.377	13.0898	218.377	1.96769
276.937	7.48482	276.937	3.85627
351.2	11.2465	351.2	9.47092
445.377	12.6729	445.377	14.1275
564.81	7.32493	564.81	10.1804
716.27	4.98193	716.27	9.36809
908.34	0.977009	908.34	4.77504
1151.92	0	1151.92	0.362716
		1460.82	0

## Sheet: fig-6C
Fig-6C. DIC
	50mM NaCl					1M NaCl

## Sheet: fig-6H
Fig-6H
FOR005		FOR005-R60A
Residue	AtomicFlx(Angstrom)	Residue	AtomicFlx(Angstrom)
1	3.0853	1	4.2169
2	2.8286	2	2.5944
3	0.8294	3	0.872
4	0.7954	4	0.8708
5	0.5528	5	0.7494
6	0.757	6	1.385
7	0.6046	7	1.3209
8	0.5598	8	1.0751
9	0.6766	9	1.373
10	0.8775	10	2.5139
11	0.8476	11	2.9091
12	0.9073	12	3.8293
13	1.247	13	5.6877
14	0.8945	14	4.4153
15	1.4102	15	3.637
16	0.6372	16	1.4715
17	0.5329	17	1.0915
18	1.3024	18	1.7119
19	0.5189	19	0.9132
20	0.5239	20	0.8154
21	0.4957	21	0.6508
22	1.2071	22	1.2621
23	0.6052	23	0.6209
24	1.3352	24	1.32
25	0.8353	25	0.8321
26	0.7165	26	0.7604
27	1.6732	27	1.7205
28	1.305	28	1.3448
29	2.329	29	1.6773
30	1.2131	30	0.9926
31	0.789	31	0.666
32	0.6381	32	0.6457
33	0.4853	33	0.5653
34	0.8044	34	0.8478
35	0.8918	35	1.2106
36	0.8703	36	1.4844
37	1.2144	37	1.8658
38	1.4763	38	2.0434
39	1.5773	39	2.0596
40	1.577	40	2.0008
41	1.0328	41	1.2558
42	0.9189	42	1.0303
43	0.7925	43	0.8993
44	0.6489	44	0.7321
45	0.6418	45	0.7573
46	0.5247	46	0.6194
47	1.0266	47	1.0674
48	1.6589	48	1.6771
49	1.109	49	1.1874
50	0.8662	50	0.9778
51	1.0636	51	1.1291
52	0.9591	52	1.146
53	0.7089	53	0.884
54	1.1853	54	1.396
55	0.9396	55	1.2884
56	0.6668	56	0.9999
57	0.6606	57	1.1132
58	1.2222	58	1.5777
59	0.6133	59	1.0278
60	0.7856	60	1.0788
61	0.6278	61	0.8803
62	0.5362	62	0.7755
63	0.7089	63	0.9427
64	0.7919	64	1.001
65	0.9151	65	1.1375
66	0.7463	66	0.94
67	1.0892	67	1.1609
68	0.7236	68	0.8873
69	0.4561	69	0.6225
70	0.5881	70	0.8324
71	0.5211	71	0.7429
72	0.5474	72	1.0145
73	0.5444	73	1.1046
74	0.9408	74	1.4142
75	0.6748	75	1.6776
76	0.6204	76	2.3693
77	1.0317	77	3.1777
78	0.7126	78	2.6978
79	1.4511	79	3.0352
80	0.5504	80	2.3899
81	0.9874	81	2.1257
82	0.4783	82	1.128
83	0.7565	83	1.2283
84	0.4266	84	1.0477
85	0.9741	85	1.3128
86	0.4877	86	0.5778
87	0.7493	87	0.6426
88	0.671	88	0.6435
89	2.6009	89	1.9202
90	3.0032	90	1.8666
91	3.9791	91	2.5706
92	3.1663	92	2.4008
93	2.2472	93	2.0261
94	2.708	94	2.6493
95	2.3967	95	1.8426
96	1.6704	96	1.3635
97	0.9029	97	0.7749
98	1.2081	98	1.1077
99	0.5996	99	0.6828
100	0.7542	100	1.0799
101	0.6218	101	1.2248
102	0.4448	102	1.2025
103	0.8651	103	1.7889
104	0.542	104	1.8916
105	0.7007	105	2.4133
106	0.7807	106	2.6857
107	1.1547	107	4.0333
108	2.2038	108	5.2657

[truncated: 11 more sheets: fig-S2-A, fig-S2-B, fig-S3, fig-S4, fig-S5-B, fig-S7-B, fig-S7-A, fig-S11-A, fig-S11-C, fig-S12-A, fig-S12-B]
